# Supplementary material for: The Open Access Malaria Box: A Drug Discovery Catalyst for Neglected Diseases
Source: PLoS One. 2013 Jun 17;8(6):e62906. doi: 10.1371/journal.pone.0062906 (PMC3684613; doi:10.1371/journal.pone.0062906)
Supplement: Table S1 — The list of the 400 compounds contained in the Open Access Malaria Box. The Excel file (columns A to V) contains the information pertaining to each compound: - HEOS_COMPOUND_ID (as an MMV identification number). - Batch_No_March2012 (batch number for 1st round of shipments). - Batch_No_May2012 (batch number for 2nd round of shipments). - Batch_No_April2013 (batch number for 3rd round of shipments). - Smiles (structure of the compound in a Canonical SMILES format). - percent_inh at 2 µM (% inhibition of 3D7 growth at 2 µM concentration of compound). - percent_inh at 5 µM (% inhibition of 3D7 growth at 5 µM concentration of compound). - EC50_nM (against P. falciparum 3D7, as reported by Prof Avery). - ChEMBL_NTD_ID (compound identity as reported in the ChEMBL database). - source (GSK, GNF, StJude or Commercial libraries). - CHEMBL EC50 in µM (against P. falciparum 3D7, as reported in the ChEMBL database). - Set (Drug-like or Probe-like). - Ro5_ViolationCount (violation of Lipinski's Rule of 5, e.g. 1 = 1 violation of Lipinski's rule). - NplusO_Count (sum of Nitrogen and Oxygen atoms). - Molecular_Weight (in g/mol). - Num_H_Donors (sum of hydrogen bond donors as drawn). - ALogP (calculated partition coefficient). - Comment (if applicable). - Plate_March2012 (plate assignation of the compound for 1st round of shipments). - Well_March2012 (location on the designated plate for 1st round of shipments). - Plate_May2012_April2013 (plate assignation of the compound for 2nd and 3rd round of shipments). - Well_May2012_April2013 (location on the designated plate for 2nd and 3rd round of shipments). (XLS) [file pone.0062906.s001.xls]

## Sheet: vortex_sheet
HEOS_COMPOUND_ID	Batch_No_March2012	Batch_No_June2012	Batch_No_April2013	Smiles	percent_inh @ 2 uM	percent_inh @ 5 uM	EC50_nM	ChEMBL_NTD_ID	source	CHEMBL EC50 in uM	Set	Ro5_ViolationCount	NplusO_Count	Molecular_Weight	Num_H_Donors	ALogP	Comment	Plate_March2012	WELL_March2012	PLATE_May2012_April2013	WELL_May2012_April2013
MMV019066	C200-0001	C200-0001	MB1_A_019066A-1	COc1ccccc1CNC(=O)CCN2C(=O)Nc3ccsc3C2=O		67	140	TCMDC-123587	GSK	1.038295576	Drug-like	0	7	359.4	2	1.599		A	C08	MMV_A_MAY2012	A02
MMV665941	5152606	5152606	MB1_A_665941A-2	CN(C)c1ccc(cc1)C(O)(c2ccc(cc2)N(C)C)c3ccc(cc3)N(C)C		96	255	SJ000140980	StJude	0.6195	Probe-like	0	4	389.533	1	4.763		A	E02	MMV_A_MAY2012	A03
MMV396680	G420-0124	G420-0124	MB1_A_396680A-2	c1(cc(c2ccc(C)cc2)n3)n3ccnc1SCC(=O)Nc(c(Cl)ccc4C(F)(F)F)c4			92.8	NA	Commercial libraries	NA	Probe-like	1	5	476.902	1	5.664		A	C11	MMV_A_MAY2012	A04
MMV666601	3184-0690	3184-0690	MB1_A_666601A-2	CCOC(=O)C1=C(N=C2SC(=Cc3cc(C)n(c3C)c4ccc(F)cc4)C(=O)N2C1c5cccc(OC)c5OC)c6ccccc6		94	154	GNF-Pf-2899	GNF	2.325	Probe-like	2	8	637.72	0	7.027		A	F07	MMV_A_MAY2012	A05
MMV008294	4358-4455	4358-4455	MB1_A_008294A-2	CCOC(=O)c1cnc2c(C)cc(C)cc2c1Nc3ccc(OC)c(OC)c3		96	232	GNF-Pf-4341	GNF	1.779	Probe-like	0	6	380.437	1	4.71		A	H07	MMV_A_MAY2012	A06
MMV011259	D724-0234	D724-0234	MB1_A_011259A-2	n1(n2)c(nc(C)cc1Nc(cc(C)cc3C)c3)nc2C(F)(F)F			85.7	NA	Commercial libraries	NA	Drug-like	0	5	321.3	1	4.628		A	D10	MMV_A_MAY2012	A07
MMV019406	STK531013	STK531013	MB1_A_019406A-2	CCC1(C)CC(CCNCc2ccccc2O)(CCO1)c3ccc(C)cc3		97	142	TCMDC-124003	GSK	0.038750999	Probe-like	0	3	367.524	2	4.764		A	A05	MMV_A_MAY2012	A08
MMV006278	STK068962	STK068962	MB1_A_006278A-1	CCC1=C(C)C(=N)c2ccccc2N1C		76	378	GNF-Pf-4408	GNF	0.701	Drug-like	0	2	200.28	1	3.105		A	D05	MMV_A_MAY2012	A09
MMV666688	STK324781	STK324781	MB1_A_666688A-1	Cc1cc(C=C2SC(=Nc3ccccc3)N(C4CCCC4)C2=O)c(C)n1c5ccc(Cl)cc5		97	263	TCMDC-125698	GSK	0.876429412	Probe-like	1	4	476.033	0	7.219		A	G04	MMV_A_MAY2012	A10
MMV019110	OSSK_578009	OSSK_578009	MB1_A_019110A-2	Cc1cccc(Nc2nc(N)c3ccccc3n2)c1	97		400	TCMDC-123639	GSK	0.573777396	Drug-like	0	4	250.298	2	3.1		A	G11	MMV_A_MAY2012	A11
MMV006427	C909-0373	C909-0373	MB1_A_006427A-1	COc1cc(OC)c(cc1Cl)N(C)C(=O)c2cc3CS(=O)(=O)c4ccccc4c3s2		100	78.2	GNF-Pf-4758	GNF	0.113	Drug-like	0	6	463.954	0	4.494		A	G08	MMV_A_MAY2012	B02
MMV666062	5376856	5376856	MB1_A_666062A-1	Cc1ccc(cc1)N2C(=O)C3C(C2=O)C4(C(=O)C3(C(=C4c5ccccc5)c6ccccc6)c7ccccc7)c8ccccc8		98	282	TCMDC-124241	GSK	0.868968102	Probe-like	2	4	571.663	0	7.027		A	G02	MMV_A_MAY2012	B03
MMV020885	2641-1589	2641-1589	MB1_A_020885A-2	COc1ccc(Br)cc1C2Nc3ccc4ccccc4c3C5=C2C(=O)CC(C5)c6ccccc6		95	180	TCMDC-125675	GSK	0.589584755	Probe-like	2	3	510.421	1	6.828		A	D07	MMV_A_MAY2012	B04
MMV000570	C614-0191	C614-0191	MB1_A_000570A-2	CCc1ccc(Nc2cc(C)c3ccc(O)cc3n2)cc1		98	194	SJ000077572	StJude	0.7325	Probe-like	1	3	278.348	2	5.292		A	F08	MMV_A_MAY2012	B05
MMV020439	D305-0414	D305-0414	MB1_A_020439A-2	CCn1c(CN2CCN(Cc3ccccc3)CC2)nc4cc(NC(=O)c5cccs5)ccc14		97	512	TCMDC-125164	GSK	0.402346852	Drug-like	0	6	459.606	1	4.446		A	H08	MMV_A_MAY2012	B06
MMV396672	F2392-0731-1	F2392-0731-1	MB1_A_396672A-2	C(F)(F)(F)c(cc1)ccc1C(=O)NCC(N2CCCCCC2)c(ccs3)c3			433	NA	Commercial libraries	NA	Drug-like	0	3	396.47	1	4.766		A	A10	MMV_A_MAY2012	B07
MMV019871	STK544185	STK544185	MB1_A_019871A-2	Fc1ccc2[nH]c3c(NCCCN4CCOCC4)ncnc3c2c1		98	345	TCMDC-124555	GSK	0.714059916	Drug-like	0	6	329.372	2	2.415		A	A06	MMV_A_MAY2012	B08
MMV085583	STL043528	STL043528	MB1_A_085583A-1	CCCCCC(=O)N1C(C2=C(O)CC(CC2=Nc3ccccc13)c4ccc(OC)c(OC)c4)c5ccc(cc5)C(F)(F)F		100	237	GNF-Pf-5533	GNF	0.1072	Probe-like	2	6	592.648	1	7.336		A	D06	MMV_A_MAY2012	B09
MMV008416	STK007737	STK007737	MB1_A_008416A-1	CCCC1=C(CC)C(=N)c2ccccc2N1C		69	242.5	GNF-Pf-3651	GNF	0.762	Probe-like	0	2	228.333	1	4.017		A	G05	MMV_A_MAY2012	B10
MMV665874	OSSK_722448	OSSK_722448	MB1_A_665874A-2	Cc1cc(Nc2ccc(C)c(Cl)c2)n3nc(nc3n1)C(F)(F)F		98	6.71	TCMDC-124919	GSK	0.015802193	Drug-like	0	5	341.719	1	4.806		A	D03	MMV_A_MAY2012	B11
MMV006203	STK772453	STK772453	MB1_A_006203A-2	Cc1cc(NCCN2CCCCC2)c3ccc4ccccc4c3n1		99	300	GNF-Pf-4431	GNF	0.0441	Probe-like	0	3	319.443	1	4.071		A	H04	MMV_A_MAY2012	C02
MMV665977	5846950	5846950	MB1_A_665977B-0	CCOC(=O)C1=CN(CC)c2cc(N(C)CCc3ccc(OC)c(OC)c3)c(F)cc2C1=O		99	205	GNF-Pf-5607;TCMDC-124159	GNF;GSK	0.1031;0.425090935	Probe-like	0	7	456.507	0	4.319		A	H02	MMV_A_MAY2012	C03
MMV020549	E950-0299	E950-0299	MB1_A_020549A-2	CC1CCN(Cc2ccc(NC(=O)c3cc4ccc5cccnc5c4[nH]3)cc2)CC1		97	274	TCMDC-125282	GSK	0.778651716	Drug-like	0	5	398.5	2	4.628		A	D09	MMV_A_MAY2012	C04
MMV001246	G786-1388	G786-1388	MB1_A_001246A-2	CSc1ccccc1C(=O)Nc2nc(cs2)c3ccccn3		98	206	SJ000262313	StJude	6.8236	Drug-like	0	4	327.424	1	3.378		A	F09	MMV_A_MAY2012	C05
MMV666607	K060-0030	K060-0030	MB1_A_666607A-2	[O-][N+](=O)c1ccc(C=NNc2nc3ccccc3[nH]2)cc1		99	142	GNF-Pf-4119;TCMDC-124105	GNF;GSK	0.818;0.282748306	Probe-like	0	7	281.269	2	2.763		A	H09	MMV_A_MAY2012	C06
MMV665915	F2536-1874	F2536-1874	MB1_A_665915A-2	COc1ccc(cc1)c2nc(NC(=O)CS(=O)(=O)c3ccc(F)cc3)sc2C		97	448	GNF-Pf-3531;TCMDC-123523	GNF;GSK	0.212;0.242920486	Drug-like	0	6	420.478	1	3.271		A	A02	MMV_A_MAY2012	C07
MMV007695	STK266148	STK266148	MB1_A_007695A-1	COc1ccc(cc1N2C(=O)C3C(C2=O)C4(C(=O)C3(C(=C4c5ccc(C)cc5)c6ccc(C)cc6)c7ccccc7)c8ccccc8)C(=O)C		96	179	GNF-Pf-3159	GNF	2.464	Probe-like	2	6	657.752	0	7.237		A	B05	MMV_A_MAY2012	C08
MMV000448	STK589099	STK589099	MB1_A_000448A-2	CN(C)CCCNc1c2ccccc2nc3ccccc13		95	235	GNF-Pf-2110;TCMDC-124266;SJ000044378	GNF;GSK;StJude	0.0327;1.044834235;0.5312	Probe-like	0	3	279.379	1	3.363		A	E04	MMV_A_MAY2012	C09
MMV020500	STK727106	STK727106	MB1_A_020500A-2	CNCCCNc1ccnc2cc(Cl)ccc12		98	82.2	TCMDC-125233	GSK	0.062400925	Drug-like	0	3	249.739	2	2.154		A	H05	MMV_A_MAY2012	C10
MMV665878	OSSK_938413	OSSK_938413	MB1_A_665878A-2	COc1cccc(NC(=O)[C@H](C(C)C)N2C(=O)Nc3ccccc3C2=O)c1		99	139	TCMDC-125133	GSK	0.266334226	Drug-like	0	7	367.398	2	2.717		A	E03	MMV_A_MAY2012	C11
MMV666101	BAS 00447942	BAS 00447942	MB1_A_666101A-1	COc1ccc(cc1)C2=C(c3ccc(OC)cc3)C4(C5C(C(=O)N(C5=O)c6ccc(C)cc6)C2(C4=O)c7ccccc7)c8ccccc8		98	148	GNF-Pf-3375	GNF	12.5	Probe-like	2	6	631.715	0	6.994		A	B03	MMV_A_MAY2012	D02
MMV666596	0954-1171	0954-1171	MB1_A_666596A-2	CSC1=NC(=Nc2c(C)cccc2C)C3(CCC(CC3)C(C)(C)C)N1c4ccc(Cl)cc4		96	135	GNF-Pf-366	GNF	1.477	Probe-like	1	3	468.097	0	8.656		A	A07	MMV_A_MAY2012	D03
MMV396679	G420-0224	G420-0224	MB1_A_396679A-2	c1(cc(c2ccc(OC)cc2)n3)n3ccnc1SCC(=O)Nc(c(Cl)ccc4C(F)(F)F)c4			89.9	NA	Commercial libraries	NA	Probe-like	1	6	492.901	1	5.162		A	D11	MMV_A_MAY2012	D04
MMV396797	7848-0024	7848-0024	MB1_A_396797A-2	n1(nc(C)c2c3ccc(OC)c(OC)c3)c2ncc(C#N)c1N			477	NA	Commercial libraries	NA	Drug-like	0	7	309.323	1	1.542		A	F10	MMV_A_MAY2012	D05
MMV008138	1323-0025	1323-0025	MB1_A_008138A-2	c12c(CC(C(O)=O)NC1c3ccc(Cl)cc3Cl)c4c(cccc4)[nH]2			350	GNF-Pf-4188;TCMDC-125815	GNF;GSK	1.023;0.953694865	Drug-like	0	4	361.222	3	1.773		A	H10	MMV_A_MAY2012	D06
MMV665916	F3407-3786	F3407-3786	MB1_A_665916A-2	COc1ccccc1CNC(=O)CCN2C(=O)Nc3ccccc3C2=O		64	72.6	GNF-Pf-3483	GNF	0.537	Drug-like	0	7	353.372	2	1.645		A	B02	MMV_A_MAY2012	D07
MMV020788	STK547743	STK547743	MB1_A_020788A-2	Oc1ccccc1CNCC23CC4CC(CC(C4)C2)C3		96	22.6	TCMDC-125554	GSK	0.278742569	Probe-like	0	2	271.397	2	3.6		A	B06	MMV_A_MAY2012	D08
MMV666691	STK742914	STK742914	MB1_A_666691A-1	COc1ccc(C=C2SC(=N)N(C2=O)c3ccccc3OC)cc1		97	168	GNF-Pf-5225;TCMDC-124486;GNF-Pf-2631	GNF;GSK;GNF	0.1632;0.299683936;0.35	Probe-like	0	5	340.396	1	3.746		A	E05	MMV_A_MAY2012	D09
MMV665785	AA-516/12432314	AA-516/12432314	MB1_A_665785A-2	CC(C)(C)c1ccc(O)c(CNC2CCCCC2)c1		96	161	GNF-Pf-5310;TCMDC-125856	GNF;GSK	0.2505;0.264160315	Probe-like	0	2	261.402	2	4.384		A	C02	MMV_A_MAY2012	D10
MMV665831	OSSK_999139	OSSK_999139	MB1_A_665831A-1	CCOC(=O)c1c(NC(=O)c2ccccc2)sc3c(O)c(CN(CC)CC)ccc13		96	205	GNF-Pf-5629;TCMDC-124066	GNF;GSK	0.2674;0.969096065	Probe-like	0	6	426.529	2	4.334		A	H03	MMV_A_MAY2012	D11
MMV011099	BAS 1083130	BAS 1083130	MB1_A_011099A-2	n1(ncn2)c2nc(C)cc1Nc(ccc(cccc3)c34)c4			242	TCMDC-125840	GSK	0.172667308	Drug-like	0	5	275.308	1	3.52		A	G10	MMV_A_MAY2012	E02
MMV000642	E456-0694	E456-0694	MB1_A_000642A-2	COc1ccc(NC(=O)C2C(N(CC(C)C)C(=O)c3ccccc23)c4cccs4)cc1Cl		100	20.2	GNF-Pf-5511;SJ000101241	GNF;StJude	0.0914;0.1188	Probe-like	1	5	468.996	1	5.092		A	A09	MMV_A_MAY2012	E03
MMV666600	2729-0445	2729-0445	MB1_A_666600A-1	CCOC(=O)c1c(C)n(c2ccc(Cl)cc2)c3ccc(OC(=O)C=Cc4ccccc4)cc13		97	215.5	TCMDC-125715	GSK	0.698208573	Probe-like	1	5	459.921	0	6.819		A	E07	MMV_A_MAY2012	E04
MMV006172	0075-0068	0075-0068	MB1_A_006172A-2	CN1CCN(CC1)c2ccc(Nc3c4ccccc4nc5ccccc35)cc2		97	141.5	GNF-Pf-3427;TCMDC-123912	GNF;GSK	0.0567;0.644666095	Probe-like	1	4	368.474	1	5.022		A	G06	MMV_A_MAY2012	E05
MMV006309	5169-1112	5169-1112	MB1_A_006309A-0	CN(C)c1ccc(C=CC2=NC(=O)c3ccccc3O2)cc1		96	51.5	GNF-Pf-5367;TCMDC-123870;GNF-Pf-3853	GNF;GSK;GNF	0.0959;0.044597958;0.1303	Probe-like	0	4	292.332	0	3.77		A	A08	MMV_A_MAY2012	E06
MMV006087	STK205941	STK205941	MB1_A_006087A-2	c(c(ccn1)NCCN(CC)CC)(ccc(Cl)c2)c12			58.1	GNF-Pf-5623	GNF	0.00716	Drug-like	0	3	277.792	1	3.325		A	F11	MMV_A_MAY2012	E07
MMV020492	STK036779	STK036779	MB1_A_020492A-2	CC1CN(CC(C)O1)C(=O)c2sc3ccccc3c2Cl		95	25.5	TCMDC-125225	GSK	0.087881113	Drug-like	0	3	309.811	0	3.504		A	C04	MMV_A_MAY2012	E08
MMV006455	STK551213	STK551213	MB1_A_006455A-2	CCCN(CCC)CC(O)COc1ccccc1C(=O)Nc2ccccc2		98	196	GNF-Pf-5523;TCMDC-125708	GNF;GSK	0.365;0.799450273	Drug-like	0	5	370.485	2	3.971		A	E06	MMV_A_MAY2012	E09
MMV665782	AE-562/12222560	AE-562/12222560	NO SAMPLE	COc1ccc2nccc(C(O)C3CC4(CCN3CC4)C=C)c2c1		96	42.3	GNF-Pf-5561;TCMDC-124047	GNF;GSK	0.00682;0.115407364	Drug-like	0	4	324.417	1	2.62		A	D02	MMV_A_MAY2012	E10
MMV665876	OSSL_029888	OSSL_029888	MB1_A_665876A-2	CCC(c1ccccc1)c2nn3c(nnc3s2)c4cccs4		99	259	TCMDC-123825	GSK	0.166673378	Drug-like	0	4	326.439	0	4.285		A	A04	MMV_A_MAY2012	E11
MMV666023	5566248	5566248	MB1_A_666023A-1	C(c1ccccc1)n2c(N=Nc3c(Nc4ccccc4)ccc5ccccc35)nc6ccccc26		96	36.8	GNF-Pf-4095	GNF	2.734	Probe-like	1	5	453.537	1	8.504		A	A03	MMV_A_MAY2012	F02
MMV009063	1988-0051	1988-0051	MB1_A_009063A-2	OC(CNC1CCCCC1)Cn2c3ccccc3c4ccccc24		93	293	GNF-Pf-3683;TCMDC-124168	GNF;GSK	0.483;0.990988709	Drug-like	0	3	322.444	2	4.479		A	B07	MMV_A_MAY2012	F03
MMV006558	C276-0117	C276-0117	MB1_A_006558A-0	Cc1cc(C)c2CN(Cc3ccccc3Cl)COc2c1		98	268	GNF-Pf-4806	GNF	0.1918	Probe-like	0	2	287.784	0	4.908		A	E08	MMV_A_MAY2012	F04
MMV007160	3824-0081	3824-0081	MB1_A_007160A-2	Cc1ccc(cc1)N2C3N(c4ccccc4C2N(c5ccccc35)S(=O)(=O)c6ccc(C)cc6)S(=O)(=O)c7ccc(C)cc7		97	24.8	GNF-Pf-363	GNF	0.72	Probe-like	2	7	621.768	0	8.041		A	G07	MMV_A_MAY2012	F05
MMV006429	E456-0698	E456-0698	MB1_A_006429A-1	CC(C)CN1C(C(C(=O)Nc2cc(C)on2)c3ccccc3C1=O)c4cccs4		100	32.8	GNF-Pf-5537	GNF	0.0856	Drug-like	0	6	409.501	1	3.582		A	B09	MMV_A_MAY2012	F06
MMV396703	STK545265	STK545265	MB1_A_396703A-2	c12c(ncnc1NCCN(CC)CC)c3c(ccc(Cl)c3)[nH]2			406	NA	Commercial libraries	NA	Drug-like	0	5	317.817	2	3.349		A	B11	MMV_A_MAY2012	F07
MMV006937	STK851529	STK851529	MB1_A_006937A-1	Cc1ccc(cc1)c2cc3nc4CCCCc4c(O)n3n2		73	396	GNF-Pf-2991	GNF	1.603	Drug-like	0	4	279.336	1	4.353		A	C05	MMV_A_MAY2012	F08
MMV085203	STK565927	STK565927	MB1_A_085203A-2	COc1ccccc1N=C2C(=O)c3ccccc3C(=C2N4CCCCC4)O		98	5.3	GNF-Pf-4450	GNF	0.02802	Probe-like	0	5	362.422	1	3.719		A	F04	MMV_A_MAY2012	F09
MMV665820	OSSK_324941	OSSK_324941	MB1_A_665820A-2	COc1ccc2C(=O)C=C(Oc2c1)C(Cl)(Cl)Cl		94	520	SJ000290852	StJude	15	Drug-like	0	3	293.53	0	3.134		A	F03	MMV_A_MAY2012	F10
MMV665841	OSSL_050662	OSSL_050662	MB1_A_665841A-1	CCCc1cc(O)c2C3=C(CN(C)CC3)C(=O)Oc2c1		97	146	GNF-Pf-4824;TCMDC-124226	GNF;GSK	0.554;0.872768742	Probe-like	0	4	273.327	1	3.125		A	B04	MMV_A_MAY2012	F11
MMV007116	5185336	5185336	MB1_A_007116A-2	c1(cnc(c2c1O)ccc(CC)c2)C(OCC)=O			351	GNF-Pf-4421	GNF	0.716	Drug-like	0	4	245.274	1	2.92		A	B10	MMV_A_MAY2012	G02
MMV007384	6844-3272	6844-3272	MB1_A_007384A-2	COc1ccc(cc1)c2nc3cc(Cc4ccc5[nH]c(nc5c4)c6ccc(OC)cc6)ccc3[nH]2		98	176.5	GNF-Pf-812	GNF	0.2335	Probe-like	1	6	460.526	2	6.653		A	B08	MMV_A_MAY2012	G03
MMV020548	E950-0300	E950-0300	MB1_A_020548A-2	CCN1CCN(Cc2ccc(NC(=O)c3cc4ccc5cccnc5c4[nH]3)cc2)CC1		70	361	TCMDC-125281	GSK	0.847713883	Drug-like	0	6	413.515	2	3.765		A	E09	MMV_A_MAY2012	G04
MMV019258	G856-2051	G856-2051	MB1_A_019258A-2	COc1ccc(c(OC)c1)n2ccnc2SCC(=O)Nc3cc(C)ccc3C		95	170	TCMDC-123824	GSK	0.204821785	Drug-like	0	6	397.491	1	4.159		A	G09	MMV_A_MAY2012	G05
MMV007686	2251-3046	2251-3046	MB1_A_007686A-2	CCCCCCOC(=O)C1=C(C)NC(=O)NC1c2ccccc2F		95	106	GNF-Pf-1405	GNF	6.76	Probe-like	0	5	334.385	2	3.511		A	C07	MMV_A_MAY2012	G06
MMV011256	STK850448	STK850448	MB1_A_011256A-2	n1(n2)c(nc(C)cc1Nc(cc3)ccc3Cl)nc2C(F)(F)F			212	TCMDC-123826	GSK	0.117179638	Drug-like	0	5	327.692	1	4.32		A	E10	MMV_A_MAY2012	G07
MMV666693	STK019462	STK019462	MB1_A_666693A-1	COc1cccc(C=CC2=NC(=O)c3ccccc3O2)c1OC		96	23.8	TCMDC-124577	GSK	0.064397887	Drug-like	0	5	309.316	0	3.575		A	C06	MMV_A_MAY2012	G08
MMV008956	STK678779	STK678779	MB1_A_008956A-2	CCOc1cc2CCNC(c3cc(OC)c(O)cc3Cl)c2cc1OCC		98	370	GNF-Pf-5254;TCMDC-124488	GNF;GSK	0.362;0.748314676	Drug-like	0	5	377.862	2	4.125		A	F05	MMV_A_MAY2012	G09
MMV665827	OSSK_363087	OSSK_363087	MB1_A_665827A-2	CCOC(=O)C1=CN(CC)c2cc(N3CCCCC3)c(F)cc2C1=O		100	119	GNF-Pf-4731;TCMDC-124156	GNF;GSK	0.1657;0.125216209	Probe-like	0	5	346.396	0	3.364		A	G03	MMV_A_MAY2012	G10
MMV001038	OSSL_323940	OSSL_323940	MB1_A_001038A-2	n1c(NCCO)c2c(cccc2)nc1Nc(ccc(C)c3C)c3			428	GNF-Pf-2941;SJ000200944	GNF;StJude	0.1747;0.8432	Drug-like	0	5	308.378	3	3.13		A	A11	MMV_A_MAY2012	G11
MMV007839	6880895	6880895	MB1_A_007839A-2	C1(O)(CC(=O)c(ccc(OC)c2)c2O1)C(F)(F)C(F)(F)F			283	GNF-Pf-3030	GNF	0.442	Drug-like	0	4	312.189	1	2.609		A	C10	MMV_A_MAY2012	H02
MMV000662	E456-0903	E456-0903	MB1_A_000662A-2	COc1ccc(NC(=O)C2C(N(CC(C)C)C(=O)c3ccccc23)c4cccs4)cc1		100	36.7	SJ000101287	StJude	0.1021	Drug-like	0	5	434.551	1	4.427		A	C09	MMV_A_MAY2012	H03
MMV396678	G420-0024	G420-0024	MB1_A_396678A-2	c1(cc(c2ccccc2)n3)n3ccnc1SCC(=O)Nc(c(Cl)ccc4C(F)(F)F)c4			218	NA	Commercial libraries	NA	Probe-like	1	5	462.875	1	5.178		A	E11	MMV_A_MAY2012	H04
MMV006861	0352-0621	0352-0621	MB1_A_006861A-2	C1CN(CCO1)c2ccc(Nc3ccnc4cc5ccccc5cc34)cc2		97	251	GNF-Pf-5288	GNF	0.672	Probe-like	0	4	355.432	1	4.324		A	H06	MMV_A_MAY2012	H05
MMV006457	C200-6897	C200-6897	MB1_A_006457A-2	CCOC(=O)c1ccc2nc(cc(O)c2c1)c3ccccc3		96	118	GNF-Pf-4475	GNF	0.549	Probe-like	0	4	293.317	1	3.925		A	D08	MMV_A_MAY2012	H06
MMV396693	STL036739	STL036739	MB1_A_396693A-2	[n+]1(C)c2c(cccc2)nc(ccc(NCCO)c3)c13			296	NA	Commercial libraries	NA	Probe-like	0	4	254.307	2	2.809		A	H11	MMV_A_MAY2012	H07
MMV011567	STK596265	STK596265	MB1_A_011567A-2	COc1ccc(cc1Cl)C(=O)Nc2nonc2c3ccc(OC)c(OC)c3		92	516	GNF-Pf-2784;TCMDC-125400	GNF;GSK	1.785;0.674511452	Drug-like	0	8	389.79	1	3.52		A	D04	MMV_A_MAY2012	H08
MMV007907	STK070268	STK070268	MB1_A_007907A-2	Cc1ccc(Nc2nc(cs2)c3ccccn3)cc1		79	350	GNF-Pf-3677	GNF	0.407	Drug-like	0	3	267.349	1	3.451		A	F06	MMV_A_MAY2012	H09
MMV665805	OSSK_551212	OSSK_551212	MB1_A_665805A-2	CCOc1ccc(cc1OCC)c2nonc2NC(=O)c3cccc(C)c3		86	117	SJ000091710	StJude	0.0619	Drug-like	0	7	367.398	1	4.056		A	C03	MMV_A_MAY2012	H10
MMV666021	5215436	5215436	MB1_A_666021A-0	Cc1ccc(cc1)c2cc3C(=O)c4ccccc4c3nn2		99	94.4	GNF-Pf-3832	GNF	1.998	Probe-like	0	3	272.301	0	4.166		A	F02	MMV_A_MAY2012	H11
MMV665800	AN-153/41789037	AN-153/41789037	MB1_B_665800A-2	CCOc1cc(Cl)c(cc1OCC)C(C)NC(=O)c2ccccc2		96	1370	TCMDC-123744	GSK	0.875233861	Drug-like	0	4	347.836	1	4.328		B	D03	MMV_B_MAY2012	A02
MMV000634	E235-1811	E235-1811	MB1_B_000634A-1	CC1CCCCN1CCCNC(=O)c2ccc3c(c2)sc4nc(cn34)c5ccc(F)cc5		98	648	SJ000100738	StJude	0.6342	Drug-like	0	5	450.571	1	4.786		B	H10	MMV_B_MAY2012	A03
MMV666103	BAS 02538915	BAS 02538915	MB1_B_666103A-2	CCN1C(=Nc2ccccc2C1=O)SCC(=O)Nc3cc(ccc3Cl)C(F)(F)F		91	1000	TCMDC-125426	GSK	0.396638965	Drug-like	0	5	441.855	1	4.828		B	D06	MMV_B_MAY2012	A04
MMV666057	7515644	7515644	MB1_B_666057A-2	Clc1ccc(C(=O)Nc2ccc(Cl)cc2C(=O)Nc3ccncc3)c(Cl)c1		94	ND	TCMDC-125853	GSK	0.610735136	Drug-like	0	5	420.676	2	4.242		B	F05	MMV_B_MAY2012	A05
MMV007564	C776-3612	C776-3612	MB1_B_007564A-2	Cc1ccc(Cn2c(nc3ccccc23)N4CCC(CC4)C(=O)NCc5cccs5)cc1		73	947	GNF-Pf-4877;TCMDC-124400	GNF;GSK	0.529;0.747727586	Drug-like	0	5	444.592	1	4.708		B	B10	MMV_B_MAY2012	A06
MMV001255	G856-5516	G856-5516	MB1_B_001255A-2	CCCCc1ccc(NS(=O)(=O)c2cc3CCN4C(=O)CCc(c2)c34)cc1		96	538	SJ000269304	StJude	15	Drug-like	0	5	384.492	1	3.898		B	E11	MMV_B_MAY2012	A07
MMV665917	F5123-0125	F5123-0125	MB1_B_665917A-2	Clc1ccc(NC(=O)N2CCN(CC2)c3ccc4nncn4n3)cc1		62	ND	GNF-Pf-3446	GNF	2.063	Drug-like	0	8	357.798	1	1.693		B	A03	MMV_B_MAY2012	A08
MMV000563	STK789055	STK789055	MB1_B_000563A-1	COc1ccc(cc1)C2Sc3ccccc3N=C4C2=C(O)c5ccccc45		96	845	GNF-Pf-5129	GNF	0.2383	Drug-like	0	3	371.452	1	4.978		B	G08	MMV_B_MAY2012	A09
MMV665850	OSSK_331359	OSSK_331359	MB1_B_665850A-2	Oc1ccc(Cl)cc1CNc2nc3ccccc3[nH]2		95	ND	GNF-Pf-3183	GNF	0.921	Drug-like	0	4	273.718	3	3.229		B	H07	MMV_B_MAY2012	A10
MMV665817	OSSK_686933	OSSK_686933	MB1_B_665817A-2	CC(C)(C)CC(C)(C)NCC(O)COc1ccc2CCCc2c1		78	ND	SJ000174715	StJude	4.4176	Drug-like	0	3	319.482	2	4.331		B	C07	MMV_B_MAY2012	A11
MMV665979	5452589	5452589	MB1_B_665979A-2	FC(F)(F)c1cccc(CNC2CCN(CCc3ccccc3)CC2)c1		96	685	GNF-Pf-1686	GNF	0.1742	Drug-like	0	2	362.432	1	4.325		B	A04	MMV_B_MAY2012	B02
MMV665928	1J-343S	1J-343S	MB1_B_665928A-2	CCC(C)NCC(O)(c1ccc(Cl)cc1)c2ccc(Cl)cc2		98	642	GNF-Pf-4606;TCMDC-123502	GNF;GSK	0.639;0.843460255	Drug-like	0	2	338.271	2	4.875		B	D02	MMV_B_MAY2012	B03
MMV666105	ASN 05580082	ASN 05580082	MB1_B_666105A-2	COCCN(C(C(=O)NCc1ccc(OC)cc1)c2ccc(cc2)C(C)C)C(=O)Cc3cccs3		92	1190	TCMDC-125625	GSK	0.844598911	Drug-like	0	6	494.646	1	4.641		B	E06	MMV_B_MAY2012	B04
MMV666072	33404729	33404729	MB1_B_666072A-2	COCCNC(=O)c1ccc(OC2CCN(Cc3ccc(F)c(F)c3)CC2)c(Cl)c1		91	ND	TCMDC-124653	GSK	1.488291423	Drug-like	0	5	438.895	1	3.66		B	G05	MMV_B_MAY2012	B05
MMV000653	E456-0851	E456-0851	MB1_B_000653A-2	CCOc1ccccc1CNC(=O)C2C(N(CC(C)C)C(=O)c3ccccc23)c4cccs4		97	1320	SJ000101277	StJude	1.4331	Drug-like	0	5	462.604	1	4.783		B	B11	MMV_B_MAY2012	B06
MMV000620	D170-0309	D170-0309	MB1_B_000620A-1	CC(O)(C(CN1CCCCC1)c2ccccc2)c3ccc(Cl)cc3		94	ND	SJ000093125	StJude	0.9157	Drug-like	0	2	343.89	1	4.722		B	F10	MMV_B_MAY2012	B07
MMV665909	F0447-0250	F0447-0250	MB1_B_665909A-1	Brc1ccccc1C(=O)Nc2nc(cs2)c3ccccn3		97	1360	SJ000232807	StJude	4.5278	Drug-like	0	4	360.228	1	3.585		B	E02	MMV_B_MAY2012	B08
MMV665940	STK860361	STK860361	MB1_B_665940A-2	CCOc1ccc(C=CC2=NC(=O)c3ccccc3O2)cc1		95	560	SJ000033445	StJude	0.1875	Drug-like	0	4	293.317	0	3.941		B	H08	MMV_B_MAY2012	B09
MMV665891	OSSK_362093	OSSK_362093	MB1_B_665891A-2	c1ccc(cc1)c2ccc(cc2)c3nc4ccccc4[nH]3		52	1070	TCMDC-125494	GSK	0.809019272	Drug-like	0	2	270.328	1	4.789		B	A08	MMV_B_MAY2012	B10
MMV665899	OSSK_693188	OSSK_693188	MB1_B_665899A-2	Fc1ccccc1C(=O)N(Cc2ccc(Cl)cc2)c3ccccn3		59	ND	TCMDC-124909	GSK	1.019766606	Drug-like	0	3	340.779	0	4.662		B	D07	MMV_B_MAY2012	B11
MMV665961	6803678	6803678	MB1_B_665961A-2	CCN(CC)CCCNc1nc(nc2ccccc12)c3ccc(Cl)cc3		92	ND	SJ000025534	StJude	15	Drug-like	0	4	368.903	1	4.446		B	B04	MMV_B_MAY2012	C02
MMV665929	1J-340S	1J-340S	MB1_B_665929A-2	CCCCNCC(O)(c1ccc(Cl)cc1)c2ccc(Cl)cc2		97	843	GNF-Pf-4934	GNF	0.72	Drug-like	0	2	338.271	2	4.954		B	A02	MMV_B_MAY2012	C03
MMV666108	LMG 15495828	LMG 15495828	MB1_B_666108A-1	Clc1ccc(cc1)C2(CN3CCC(CC3)NC(=O)CCc4occc4)CCC2		96	1140	TCMDC-124834	GSK	1.449258957	Drug-like	0	4	400.942	1	3.86		B	F06	MMV_B_MAY2012	C04
MMV665948	6102618	6102618	MB1_B_665948A-2	Oc1ccccc1NC(=O)c2oc(cc2)c3ccc(Cl)cc3Cl		97	ND	SJ000159330	StJude	2.4589	Drug-like	0	4	348.18	2	4.906		B	H03	MMV_B_MAY2012	C05
MMV006188	2294-0307	2294-0307	MB1_B_006188A-0	Clc1ccc(cc1)S(=O)(=O)N2CCC(CC2)C(=O)NCc3occc3		94	890.5	GNF-Pf-4692	GNF	0.514	Drug-like	0	6	382.862	1	2.056		B	C09	MMV_B_MAY2012	C06
MMV001230	G856-6988	G856-6988	MB1_B_001230A-2	CCOc1cccc2sc(nc12)N(Cc3cccnc3)C(=O)C4CCCCC4		94	ND	SJ000260231	StJude	3.0426	Drug-like	0	5	395.518	0	4.673		B	F11	MMV_B_MAY2012	C07
MMV665918	F0676-0401	F0676-0401	MB1_B_665918A-2	Fc1cccc(c1)c2nnc3ccc(SCC(=O)Nc4ccc5OCOc5c4)nn23		92	ND	GNF-Pf-4010	GNF	2.107	Drug-like	0	8	423.42	1	3.469		B	F02	MMV_B_MAY2012	C08
MMV665799	AP-064/41684892	AP-064/41684892	MB1_B_665799A-2	COc1ccc(cc1)C(=O)Nc2ccc(Cl)cc2C(=O)Nc3ccncc3		93	ND	TCMDC-123739	GSK	0.822437414	Drug-like	0	6	381.812	2	2.896		B	C03	MMV_B_MAY2012	C09
MMV665826	OSSK_454135	OSSK_454135	MB1_B_665826A-2	COc1cccc(NC(=O)Cn2c(C)c(C#N)c3ccccc23)c1		95	1090	GNF-Pf-5336;TCMDC-125424	GNF;GSK	0.0796;0.878200777	Drug-like	0	5	319.357	1	2.973		B	B08	MMV_B_MAY2012	C10
MMV665807	OSSK_695730	OSSK_695730	MB1_B_665807A-2	Oc1ccc(Cl)cc1C(=O)Nc2cccc(c2)C(F)(F)F		93	ND	SJ000010289	StJude	0.9733	Drug-like	0	3	315.675	2	3.979		B	H06	MMV_B_MAY2012	C11
MMV665946	65099020	65099020	MB1_B_665946A-0	CC(=CCN1CCC(CC1)C(=O)Nc2ccc(cc2)c3nc4ccccc4[nH]3)C		96	1160	TCMDC-124613;SJ000218556	GSK;StJude	0.908407617;1.3407	Drug-like	0	5	388.505	2	4.483		B	E04	MMV_B_MAY2012	D02
MMV665935	1L-310S	1L-310S	MB1_B_665935A-2	FC(F)(F)c1ccc(Nc2nnnc3ccccc23)cc1		77	ND	GNF-Pf-1568;TCMDC-125603	GNF;GSK	7.72;0.692217217	Drug-like	0	4	290.243	1	3.126		B	C02	MMV_B_MAY2012	D03
MMV666102	BAS 00255317	BAS 00255317	MB1_B_666102A-2	CN(C)c1ccc(cc1)c2nc3cc(N)ccc3[nH]2		64	ND	TCMDC-123859	GSK	0.239309041	Drug-like	0	4	252.314	2	2.686		B	G06	MMV_B_MAY2012	D04
MMV666061	45705462	45705462	MB1_B_666061A-0	COc1cccc(O)c1CN2CCC3(CCCN(Cc4ccc(F)cc4)C3)C2		95	530	TCMDC-124635	GSK	0.865109441	Drug-like	0	4	384.487	1	4.12		B	H04	MMV_B_MAY2012	D05
MMV008149	G119-1284	G119-1284	MB1_B_008149A-2	Cc1c(C)n(Cc2ccc(F)cc2)c3ccc(cc13)C(=O)NCc4occc4		52	ND	GNF-Pf-4602	GNF	0.0782	Drug-like	0	4	376.423	1	4.723		B	C11	MMV_B_MAY2012	D06
MMV019074	C095-0296	C095-0296	MB1_B_019074A-1	CCN1CCN(CC1)c2cc(C)c3cc(NC(=O)c4ccc(OC)c(OC)c4)ccc3n2		99	1860	TCMDC-123598	GSK	1.028437266	Drug-like	0	7	434.531	1	4.261		B	E09	MMV_B_MAY2012	D07
MMV665914	F0688-0079	F0688-0079	MB1_B_665914A-2	COc1ccccc1N2CCN(CC2)C(CNS(=O)(=O)c3ccc(Cl)cc3)c4cccnc4		93	ND	SJ000241478	StJude	15	Drug-like	0	7	487.014	1	3.618		B	G02	MMV_B_MAY2012	D08
MMV665798	AJ-333/13050020	AJ-333/13050020	MB1_B_665798A-2	FC(F)(F)c1cccc(Nc2nc(nc3ncccc23)c4ccccc4)c1		74	ND	TCMDC-125597	GSK	0.801927711	Drug-like	0	4	366.339	1	4.447		B	G03	MMV_B_MAY2012	D09
MMV665902	OSSK_579474	OSSK_579474	MB1_B_665902B-1	OC(CN1C(=N)N(CCN2CCCCC2)c3ccccc13)c4cccc(Br)c4		98	893	TCMDC-125140	GSK	1.135533534	Drug-like	0	5	443.38	2	4.036		B	C08	MMV_B_MAY2012	D10
MMV665888	OSSK_705361	OSSK_705361	MB1_B_665888A-2	Oc1ccccc1NC(=O)c2ccc(Oc3cccc(c3)C(=O)Nc4ccccc4O)cc2		91	ND	TCMDC-125220	GSK	0.798516352	Drug-like	0	7	440.447	4	4.475		B	D08	MMV_B_MAY2012	D11
MMV666067	75120263	75120263	MB1_B_666067A-1	COc1ccc(CNC2CCN(CC2)c3ccc(NC(=O)c4cccc(Cl)c4)cc3)cc1OC		97	663	TCMDC-124658	GSK	1.016383845	Drug-like	0	6	479.998	2	4.566		B	B05	MMV_B_MAY2012	E02
MMV665939	9R-1320	9R-1320	MB1_B_665939A-2	Fc1ccc(cc1)C(=O)Nc2ccsc2C(=O)NC3CCCCC3		86	ND	TCMDC-123789	GSK	1.212805539	Drug-like	0	4	346.419	2	3.839		B	B02	MMV_B_MAY2012	E03
MMV009060	1988-2001	BAS1261994	MB1_B_009060A-2	CCN(CC)c1ccc(NC(=O)c2cccs2)cc1		88	ND	GNF-Pf-4077	GNF	0.414	Drug-like	0	3	274.381	1	3.427		B	A09	MMV_B_MAY2012	E04
MMV666110	44018051-1	44018051-1	MB1_B_666110A-0	CC(CCC(=C)C)N1CCC(CC1)N2CCC(CC2)C(=O)NCCc3ccccc3		96	1750	SJ000217121	StJude	4.2594	Drug-like	0	4	411.623	1	4.233		B	D05	MMV_B_MAY2012	E05
MMV019758	C066-0283	C066-0283	MB1_B_019758A-1	COc1ccc(cc1OC)C(=O)Nc2ccc3nc(cc(C)c3c2)N4CCCCC4		76	ND	TCMDC-124422	GSK	0.993556306	Drug-like	0	6	405.489	1	4.252		B	D09	MMV_B_MAY2012	E06
MMV000498	C126-0030	C126-0030	MB1_B_000498A-1	CCN(CC)c1cc(C)c2cc(NC(=O)c3cccc(OC)c3)ccc2n1		97	ND	SJ000059269	StJude	4.7744	Drug-like	0	5	363.453	1	4.669		B	F09	MMV_B_MAY2012	E07
MMV665913	F2557-0175	F2557-0175	MB1_B_665913A-1	CCOc1ccc(cc1)c2nc(NC(=O)c3cccc(c3)S(=O)(=O)C)sc2C		95	ND	SJ000262541	StJude	15	Drug-like	0	6	416.514	1	3.562		B	H02	MMV_B_MAY2012	E08
MMV665789	AE-848/42278673	AE-848/42278673	MB1_B_665789A-2	CC(NCc1ccccc1)c2cc(Cl)ccc2O		95	603	GNF-Pf-5245	GNF	0.592	Drug-like	0	2	261.747	2	3.751		B	B03	MMV_B_MAY2012	E09
MMV665901	OSSK_607196	OSSK_607196	MB1_B_665901A-2	Brc1ccc(cc1)c2oc(cc2)C(=O)Nc3ccc(CN4CCOCC4)cc3		96	1360	TCMDC-123781	GSK	1.120307298	Drug-like	0	5	441.318	1	4.329		B	F07	MMV_B_MAY2012	E10
MMV666069	67378588	67378588	MB1_B_666069A-1	COc1ccc(CCN2CCC(CN(C)Cc3cnn(c3)c4ccccc4)CC2)cc1		96	1430	TCMDC-124632	GSK	1.159498119	Drug-like	0	5	418.574	0	4.707		B	G04	MMV_B_MAY2012	E11
MMV666080	BAS 01540904	BAS 01540904	MB1_B_666080A-1	Oc1c(ccc2cccnc12)C(NC(=O)c3ccccc3)c4ccccc4		95	1170	GNF-Pf-4651;TCMDC-123701	GNF;GSK	0.533;0.427857973	Drug-like	0	4	354.401	2	4.178		B	H05	MMV_B_MAY2012	F02
MMV666081	BAS 00333853	BAS 00333853	MB1_B_666081A-1	CCCc1c(C)nc2ccccc2c1O		88	ND	GNF-Pf-4557	GNF	0.63	Drug-like	0	2	201.264	1	3.455		B	A06	MMV_B_MAY2012	F03
MMV666009	5231213	5231213	MB1_B_666009A-0	CN1C(N(C)c2ccccc12)c3ccc4OCOc4c3		60	994	GNF-Pf-420	GNF	1.117	Drug-like	0	4	268.31	0	3.524		B	C04	MMV_B_MAY2012	F04
MMV019313	C498-0579	C498-0579	MB1_B_019313A-2	CN1C(=O)c2cc(sc2c3ccccc13)C(=O)NCCCN4CCCCCC4		97	669	TCMDC-123889	GSK	0.689489803	Drug-like	0	5	397.534	1	3.536		B	A10	MMV_B_MAY2012	F05
MMV019746	C797-0291	C797-0291	MB1_B_019746A-2	Cc1ccc(Cl)cc1N2CCN(CCCNC(=O)C3CCN(CC3)c4nc5ccccc5[nH]4)CC2		97	1330	TCMDC-124405	GSK	0.895492448	Drug-like	0	7	495.059	2	4.09		B	D10	MMV_B_MAY2012	F06
MMV019064	C453-0221	C453-0221	MB1_B_019064A-1	COc1cccc(c1)c2nn(C)c3sc(cc23)C(=O)NCCN4CCN(CC4)c5ccccc5F		91	1300	TCMDC-123585	GSK	0.954986826	Drug-like	0	7	493.596	1	4.623		B	G09	MMV_B_MAY2012	F07
MMV011944	STL156039	STL156039	MB1_B_011944A-2	n1c(NCCO)c2c(cccc2)nc1Nc3cccc(OC)c3			854	GNF-Pf-3383;TCMDC-124573	GNF;GSK	0.1146;0.150725395	Drug-like	0	6	310.35	3	2.141		B	H11	MMV_B_MAY2012	F08
MMV665803	AN-153/41789053	AN-153/41789053	MB1_B_665803A-1	CCOc1cc(Cl)c(cc1OCC)C(C)NC(=O)c2cccc(OC)c2		98	728	TCMDC-125450	GSK	0.956425556	Drug-like	0	5	377.862	1	4.311		B	E03	MMV_B_MAY2012	F09
MMV665857	OSSK_617780	OSSK_617780	MB1_B_665857A-0	CCOc1c(Cl)cc(CNC(C)C(O)c2ccccc2)cc1OC		98	ND	GNF-Pf-2198	GNF	1.654	Drug-like	0	4	349.852	2	3.798		B	E07	MMV_B_MAY2012	F10
MMV666071	59603835	59603835	MB1_B_666071A-1	Cc1oc(CN2CCC(CC2)C(=O)Nc3ccc(cc3)c4cc5ccccc5[nH]4)cc1		77	ND	TCMDC-124634	GSK	1.424964675	Drug-like	0	5	413.511	2	4.59		B	C05	MMV_B_MAY2012	F11
MMV019780	C782-1308	C782-1308	MB1_B_019780A-1	Cc1cc(C)c2nc(sc2c1)N3CCC(CC3)C(=O)NCCCN4CCC(CC4)N5CCCCC5		98	697	TCMDC-124448	GSK	0.837578346	Drug-like	0	6	497.739	1	3.879		B	C10	MMV_B_MAY2012	G02
MMV666093	ASN 05550739	ASN 05550739	MB1_B_666093A-2	CCCC(N1CCN(CC1)C(=O)c2occc2)c3nnnn3C4CCCCC4		82	ND	GNF-Pf-4309	GNF	1.333	Drug-like	0	8	386.491	0	3.005		B	B06	MMV_B_MAY2012	G03
MMV665953	5402867	5402867	MB1_B_665953A-2	Fc1ccc(NC(=O)Nc2ccc(Cl)c(Cl)c2)cc1Cl		95	2060	SJ000146666	StJude	5.406	Drug-like	0	3	333.573	2	4.721		B	D04	MMV_B_MAY2012	G04
MMV000648	E456-0718	E456-0718	MB1_B_000648A-2	COc1ccccc1CNC(=O)C2C(N(CC(C)C)C(=O)c3ccccc23)c4cccs4		97	ND	SJ000101251	StJude	3.1587	Drug-like	0	5	448.577	1	4.434		B	A11	MMV_B_MAY2012	G05
MMV019662	G856-4237	G856-4237	MB1_B_019662A-2	COc1ccc(cc1)N2CCN(CC2)C(CNC(=O)C3CCCCC3)c4ccc5OCOc5c4		97	1110	TCMDC-124312	GSK	0.565598476	Drug-like	0	7	465.584	1	4.632		B	D11	MMV_B_MAY2012	G06
MMV007571	K786-7743	K786-7743	MB1_B_007571A-1	Cc1ccc(CSCc2oc(cc2)C(=O)NC3CC3)cc1		97	635	GNF-Pf-5244	GNF	0.418	Drug-like	0	3	301.403	1	3.619		B	G11	MMV_B_MAY2012	G07
MMV007617	STK738523	STK738523	MB1_B_007617A-2	CC(C)c1ccc(Cn2c(CCNC(=O)C)nc3ccccc23)cc1		97	1790	GNF-Pf-5056	GNF	0.764	Drug-like	0	4	335.443	1	3.897		B	E08	MMV_B_MAY2012	G08
MMV665796	AN-153/41789078	AN-153/41789078	MB1_B_665796A-1	CCOc1cc(Br)c(cc1OCC)C(C)NC(=O)c2cccc(OC)c2		96	1430	TCMDC-123742	GSK	0.168318959	Drug-like	0	5	422.313	1	4.395		B	F03	MMV_B_MAY2012	G09
MMV665906	OSSK_621210	OSSK_621210	MB1_B_665906A-2	Cc1ccc(c(O)c1)c2cc([nH]n2)C(=O)Nc3ccc(cc3)S(=O)(=O)N4CCCCC4		94	535	TCMDC-124305	GSK	1.765451986	Drug-like	0	8	440.515	3	3.575		B	A07	MMV_B_MAY2012	G10
MMV665954	15059199	15059199	MB1_B_665954A-1	O=C(NCC1Cc2cccc(c2O1)c3ccncc3)c4csc5CCCCc45		87	1720	SJ000310535	StJude	8.7397	Drug-like	0	4	390.498	1	4.186		B	E05	MMV_B_MAY2012	G11
MMV019738	E158-0155	E158-0155	MB1_B_019738A-1	Cc1[nH]c(cc1C(=O)NC2CCN(Cc3ccccc3)CC2)c4ccc(F)cc4		99	771	TCMDC-124396	GSK	1.129950484	Drug-like	0	4	391.481	2	3.986		B	G10	MMV_B_MAY2012	H02
MMV666075	BAS 00334901	BAS 00334901	MB1_B_666075A-0	COc1ccc(cc1)C2N(C)c3ccccc3N2C		62	ND	SJ000001128	StJude	15	Drug-like	0	3	254.327	0	3.739		B	C06	MMV_B_MAY2012	H03
MMV666070	40605984	40605984	MB1_B_666070A-1	FC(F)(F)c1cccc(CNC2CCN(CC2)c3ccc(cc3)C(=O)NC4CCCC4)c1		93	ND	TCMDC-124644	GSK	1.326938908	Drug-like	0	4	445.52	2	4.703		B	F04	MMV_B_MAY2012	H04
MMV142383	2043-0379	2043-0379	MB1_B_142383A-2	CC(C)(C)c1ccc(cc1)C(=O)Nc2nc3ccccc3s2		81	ND	SJ000007534	StJude	15	Drug-like	0	3	310.413	1	4.64		B	B09	MMV_B_MAY2012	H05
MMV000788	D014-0054	D014-0054	MB1_B_000788A-1	CC(C)OCc1cc(CN2CCN(CC2)c3cccc(Cl)c3)c(O)c4ncccc14		98	697	SJ000117455	StJude	0.9409	Drug-like	0	5	425.951	1	4.672		B	E10	MMV_B_MAY2012	H06
MMV000561	C453-0352	C453-0352	MB1_B_000561A-1	CCCN(CCC)CCCNC(=O)c1cc2c(nn(C)c2s1)c3ccc(OC)c(OC)c3		98	1430	SJ000071854	StJude	4.0426	Drug-like	0	7	458.617	1	4.579		B	H09	MMV_B_MAY2012	H07
MMV000248	STK529061	STK529061	MB1_B_000248A-2	CCN(CC)CCN1C(=N)N(CC(O)c2ccc(Cl)c(Cl)c2)c3ccccc13		97	718.5	TCMDC-124062;SJ000018645	GSK;StJude	0.785066717;0.9074	Drug-like	0	5	421.363	2	4.397		B	F08	MMV_B_MAY2012	H08
MMV665879	OSSK_331037	OSSK_331037	MB1_B_665879A-2	CC(C)(C)C(=O)Nc1ccc(cc1)C(=O)Nc2cccc(c2)c3nc4ccccc4[nH]3		91	ND	TCMDC-123720	GSK	0.281735117	Drug-like	0	6	412.484	3	4.721		B	G07	MMV_B_MAY2012	H09
MMV665890	OSSK_646508	OSSK_646508	MB1_B_665890A-2	COc1ccc(cc1OC)c2nonc2NC(=O)c3cccc(C)c3		95	ND	TCMDC-125399	GSK	0.806394498	Drug-like	0	7	339.345	1	3.358		B	B07	MMV_B_MAY2012	H10
MMV666116	46986671-1	46986671-1	MB1_B_666116A-1	Oc1ccccc1CN2CCC3(CCCN(Cc4ccccc4F)C3)C2		98	548	TCMDC-124620	GSK	0.679327243	Drug-like	0	3	354.461	1	4.136		B	A05	MMV_B_MAY2012	H11
MMV006913	STK027587	STK027587	MB1_C_006913A-2	Cc1nc2ccccc2c(O)c1CC=C		85	1290	GNF-Pf-3982	GNF	0.707	Drug-like	0	2	199.248	1	3.064		C	H05	MMV_C_MAY2012	A02
MMV008127	BAS 1544228	BAS 1544228	MB1_C_008127A-2	CN1CCN(CC1)c2c3CCCc3c(C#N)c4nc5ccccc5n24	42		4000	GNF-Pf-1701	GNF	1.181	Drug-like	0	5	331.414	0	3.93		C	E08	MMV_C_MAY2012	A03
MMV403679	F5091-0273	F5091-0273	MB1_C_403679A-2	c1(c(cnn1c2cccc(C)c2)C(=O)N3)N=C3n4nc(C)cc4NC(=O)c5cc(cccc6)c6o5			929	NA	Commercial libraries	NA	Drug-like	0	10	465.463	2	4.339		C	C08	MMV_C_MAY2012	A04
MMV006545	STK547406	STK547406	MB1_C_006545A-0	c12c(ncnc1NCCN(CC)CC)c3c(ccc(Br)c3)[nH]2			707	GNF-Pf-3274	GNF	0.288	Drug-like	0	5	362.268	2	3.905		C	C10	MMV_C_MAY2012	A05
MMV019700	STK067184	STK067184	MB1_C_019700A-2	Clc1cc(NC(=O)c2oc(Br)cc2)ccc1N3CCCCC3		96	735	TCMDC-124350	GSK	0.549454325	Drug-like	0	4	383.667	1	4.321		C	A04	MMV_C_MAY2012	A06
MMV019670	STK327320	STK327320	MB1_C_019670A-2	O=C(Nc1ccc(cc1)N2CCN(Cc3ccccc3)CC2)c4cccs4		59	1075	TCMDC-124320	GSK	0.769381434	Drug-like	0	4	377.503	1	4.271		C	B06	MMV_C_MAY2012	A07
MMV001344	STK024238	STK024238	MB1_C_001344A-2	CC1CC(C)CN(C1)C(=O)c2ccc(Cl)cc2Cl		95	755.5	SJ000298272	StJude	1.3211	Drug-like	0	2	286.197	0	4.128		C	D05	MMV_C_MAY2012	A08
MMV011795	STK110845	STK110845	MB1_C_011795A-1	Oc1ccccc1CN2CCN(CC2)C(c3ccccc3)c4ccccc4		97	611	GNF-Pf-3125;TCMDC-124458	GNF;GSK	0.744;0.760604086	Drug-like	0	3	358.476	1	4.814		C	F03	MMV_C_MAY2012	A09
MMV019124	STK863826	STK863826	MB1_C_019124A-1	COc1cc(OC)cc(c1)C(=O)Nc2ccc(cc2)c3nc4ccccc4[nH]3		92	1089.5	TCMDC-123658	GSK	0.505882901	Drug-like	0	6	373.405	2	4.022		C	G05	MMV_C_MAY2012	A10
MMV006767	STK895036	STK895036	MB1_C_006767A-2	COc1cc2cc(C(=O)Nc3ccccc3)c(N)nc2cc1OC		99	927	GNF-Pf-3828;TCMDC-123992	GNF;GSK	0.409;1.129870807	Drug-like	0	6	323.346	2	2.56		C	E04	MMV_C_MAY2012	A11
MMV007808	STK723365	STK723365	MB1_C_007808A-0	COc1nc(Nc2ccc(cc2)C(C)C)nc(OC)n1		88	1140	GNF-Pf-3261	GNF	0.677	Drug-like	0	6	274.318	1	3.582		C	B07	MMV_C_MAY2012	B02
MMV019017	6965313	BAS 3569635	MB1_C_019017A-2	n(CC(CNCCOC)O)(c1c2cc(Cl)cc1)c3c2cc(Cl)cc3			1010	TCMDC-123535	GSK	0.051963352	Drug-like	0	4	367.27	2	3.819		C	H08	MMV_C_MAY2012	B03
MMV396681	OSSL_345968	F5030-1263-1	MB1_C_396681A-2	n1(nc(C)cc1NC(=O)c(cccc2C(F)(F)F)c2)c3scc(c(ccc(OCO4)c45)c5)n3			959	NA	Commercial libraries	NA	Drug-like	0	7	472.44	1	4.902		C	C09	MMV_C_MAY2012	B04
MMV006587	STK552090	STK552090	MB1_C_006587A-2	c12c(ncnc1NCCCN(CC3)CCO3)c4c(ccc(Cl)c4)[nH]2			700	GNF-Pf-4478	GNF	0.1089	Drug-like	0	6	345.827	2	2.401		C	C11	MMV_C_MAY2012	B05
MMV019202	STK391606	STK391606	MB1_C_019202A-0	CCOc1cccc(c1)C(=O)Nc2ccc(cc2)c3nc4ccccc4[nH]3		ND	ND	TCMDC-123752	GSK	1.007042265	Drug-like	0	5	357.405	2	4.387	Solubility issue at 5 uM. % inh. At 2.5 uM is 97	C	A05	MMV_C_MAY2012	B06
MMV000848	STK927476	STK927476	MB1_C_000848A-2	OC(CNC1CCCC1)Cn2c3ccccc3c4ccccc24		97	660	SJ000130653	StJude	1.0825	Drug-like	0	3	308.417	2	4.023		C	C03	MMV_C_MAY2012	B07
MMV020275	STK446932	STK446932	MB1_C_020275A-1	Clc1ccc2nc(cc(C(=O)NC3CCN(Cc4ccccc4)CC3)c2c1)c5ccncc5		92	1020	TCMDC-124995	GSK	0.92028983	Drug-like	0	5	456.967	1	4.379		C	D06	MMV_C_MAY2012	B08
MMV019918	STK285909	STK285909	MB1_C_019918A-2	Clc1cc(Br)ccc1c2oc(CNCC3CCNCC3)cc2		96	800.5	TCMDC-124617	GSK	1.505109065	Drug-like	0	3	383.71	2	3.925		C	F04	MMV_C_MAY2012	B09
MMV075490	STK833729	STK833729	MB1_C_075490A-1	CCOc1ccc(cc1)C2N(C)c3ccccc3N2C		72	941	GNF-Pf-2450;SJ000001130	GNF;StJude	0.2495;15	Drug-like	0	3	268.353	0	4.088		C	G06	MMV_C_MAY2012	B10
MMV396633	OSSK_617785	OSSK_617785	MB1_C_396633A-1	c1(OCC)c(OCC)cc(cc1Cl)CN([H])C(C)C(O)c2ccccc2			1240	NA	Commercial libraries	NA	Drug-like	0	4	363.878	2	4.147		C	F10	MMV_C_MAY2012	B11
MMV007374	C301-0933	C301-0933	MB1_C_007374A-1	CCc1ccc(Nc2cc(C)nc3nc(C)nn23)cc1	81		4000	GNF-Pf-4080	GNF	0.574	Drug-like	0	5	267.329	1	3.51		C	D08	MMV_C_MAY2012	C02
MMV396719	6893-0070	6893-0070	MB1_C_396719A-2	n1(c2c(cccc2)n3)c3c4c(cccc4)NC1(C)c5cccc(OC)c5			1150	NA	Commercial libraries	NA	Drug-like	0	4	341.406	1	4.809		C	A09	MMV_C_MAY2012	C03
MMV396744	STK713905	STK713905	MB1_C_396744A-2	n1(CCc2ccccc2F)c3c(nc4c(cccc4)n3)c(C(=O)NCC(C)C)c1N			832	NA	Commercial libraries	NA	Drug-like	0	6	405.468	2	4.309		C	B10	MMV_C_MAY2012	C04
MMV006706	STK543375	STK543375	MB1_C_006706A-2	n1(c2c(cccc2)n3)c3c(C#N)c(C)cc1N(CC4)CCN4C5CCCC5			683	GNF-Pf-3245	GNF	0.743	Drug-like	0	5	359.467	0	4.761		C	D11	MMV_C_MAY2012	C05
MMV009108	STK750794	STK750794	MB1_C_009108B-1	CCN(CC)S(=O)(=O)c1ccc(cc1)c2csc(Nc3ccc(C)c(C)c3)n2		97	641	GNF-Pf-3616	GNF	2.104	Drug-like	0	5	415.572	1	4.474		C	A06	MMV_C_MAY2012	C06
MMV020700	STK066507	STK066507	MB1_C_020700A-2	CC(=O)Nc1nnc(SCc2c(C)cc(cc2C)C(C)(C)C)s1		96	871	TCMDC-125446	GSK	0.704454111	Drug-like	0	4	349.514	1	4.464		C	C04	MMV_C_MAY2012	C07
MMV007906	STK492168	STK492168	MB1_C_007906A-2	CCCCOc1ccc(cc1)C(=O)Nc2cc(C)on2		73	ND	GNF-Pf-4449	GNF	3.161	Drug-like	0	5	274.315	1	3.065		C	D07	MMV_C_MAY2012	C08
MMV008270	STK591252	STK591252	MB1_C_008270A-1	Oc1c2CCCCc2nc3cc(nn13)c4ccccc4		77	ND	GNF-Pf-780	GNF	1.927	Drug-like	0	4	265.31	1	3.867		C	F05	MMV_C_MAY2012	C09
MMV019127	STK171429	STK171429	MB1_C_019127A-2	CCN(Cc1ccccc1)C2CCN(Cc3cc(Br)ccc3O)CC2		97	625	TCMDC-123661	GSK	0.823273403	Drug-like	0	3	403.356	1	4.453		C	G07	MMV_C_MAY2012	C10
MMV396794	OSSK_686934	OSSK_686934	MB1_C_396794B-1	c1(Cl)c(ccc(Cl)c1)OCC(O)CNC(C)(C)CC(C)(C)C			1160	NA	Commercial libraries	NA	Drug-like	0	3	348.308	2	4.603		C	D10	MMV_C_MAY2012	C11
MMV396736	STK927681	STK927681	MB1_C_396736A-1	n(CC(CNCC1CCCO1)O)(c2c3cc(Cl)cc2)c4c3cc(Cl)cc4			1060	NA	Commercial libraries	NA	Drug-like	0	4	393.307	2	4.308		C	G08	MMV_C_MAY2012	D02
MMV306025	D052-0149	D052-0149	MB1_C_306025A-1	C1(=NC(N(C)C2=O)=O)C2=NC(=NN1CC)c3ccc(C(=O)OC)cc3			693	NA	Commercial libraries	NA	Drug-like	0	9	341.321	0	1.435		C	B08	MMV_C_MAY2012	D03
MMV056726	STK024511	STK024511	MB1_C_056726A-2	COc1cc(SC)ccc1C(=O)N2CCCC(C)C2	45		4000	SJ000161789	StJude	9.806	Drug-like	0	3	279.398	0	3.005		C	F08	MMV_C_MAY2012	D04
MMV274073	STL040711	STL040711	MB1_C_274073A-2	c1(cc(C)nc(ccc(OC)c2)c12)Nc3ccccc3O			686	NA	Commercial libraries	NA	Drug-like	0	4	280.321	2	3.59		C	G10	MMV_C_MAY2012	D05
MMV018984	STK053610	STK053610	MB1_C_018984A-2	Cc1onc(NC(=O)c2ccc(cc2)c3ccccc3)c1		95	693	TCMDC-123478	GSK	1.023587891	Drug-like	0	4	278.305	1	3.271		C	A07	MMV_C_MAY2012	D06
MMV000911	STK902918	STK902918	MB1_C_000911A-2	Cc1ccc(NC(=O)Nc2cccc(Cl)c2)cc1F		52	ND	SJ000150566	StJude	15	Drug-like	0	3	278.709	2	3.879		C	C05	MMV_C_MAY2012	D07
MMV007430	STK178269	STK178269	MB1_C_007430A-2	Brc1ccc(cc1)S(=O)(=O)N2CCC(CC2)C(=O)NCc3occc3		93	939	GNF-Pf-4287	GNF	0.362	Drug-like	0	6	427.313	1	2.14		C	E03	MMV_C_MAY2012	D08
MMV007977	STK860217	STK860217	MB1_C_007977A-1	Clc1ccc(C=CC2=NC(=O)c3ccccc3O2)cc1		76	995	GNF-Pf-3717;GNF-Pf-287	GNF;GNF	1.104;1.853	Drug-like	0	3	283.709	0	4.273		C	F06	MMV_C_MAY2012	D09
MMV020654	STK227898	STK227898	MB1_C_020654A-2	CCC(O)c1ccc(Br)cc1NC(=O)c2cccc(Cl)c2		97	640.5	TCMDC-125394	GSK	1.023183393	Drug-like	0	3	368.653	2	4.324		C	H02	MMV_C_MAY2012	D10
MMV665883	OSSK_706042	OSSK_706042	MB1_C_665883A-2	O=C(Nc1cccc(c1)C(=O)Nc2cccc(c2)c3nc4ccccc4[nH]3)c5occc5		95	745	TCMDC-125185	GSK	0.360209668	Drug-like	0	7	422.435	3	4.235		C	B02	MMV_C_MAY2012	D11
MMV084940	STK721773	STK721773	MB1_C_084940A-0	C1(=NC(C)(Cc(cc(OC)c(OC)c2)c23)C)C3=NNC1=O			1040	GNF-Pf-34	GNF	1.578	Drug-like	0	6	287.314	1	1.74		C	H09	MMV_C_MAY2012	E02
MMV396715	6893-0066	6893-0066	MB1_C_396715A-2	n1(c2c(cccc2)n3)c3c4c(cccc4)NC1(C)c5ccccc5			1730	NA	Commercial libraries	NA	Drug-like	0	3	311.38	1	4.826		C	B09	MMV_C_MAY2012	E03
MMV000963	STK154807	STK154807	MB1_C_000963A-2	n1c(NCc2ccccc2)c3c(cccc3)nc1Nc(cc4)ccc4OC			589	GNF-Pf-3570;SJ000171111	GNF;StJude	0.2125;1.3075	Drug-like	0	5	356.42	2	4.264		C	F11	MMV_C_MAY2012	E04
MMV006319	STK839477	STK839477	MB1_C_006319A-2	Cc1cc(Nc2cccc(F)c2)nc(NCc3ccccc3)n1	97		662	GNF-Pf-2534	GNF	0.0722	Drug-like	0	4	308.353	2	3.432		C	G11	MMV_C_MAY2012	E05
MMV000972	STK084300	STK084300	MB1_C_000972A-2	OC1(CC(=O)c2ccccc2O1)C(F)(F)C(F)(F)F		95	ND	SJ000175059	StJude	2.5741	Drug-like	0	3	282.163	1	2.625		C	A08	MMV_C_MAY2012	E06
MMV020490	STK446111	STK446111	MB1_C_020490A-1	Clc1ccc2nc(cc(C(=O)NC3CCN(Cc4ccccc4)CC3)c2c1)c5cccnc5		91	1010	TCMDC-125223	GSK	0.759488024	Drug-like	0	5	456.967	1	4.379		C	C06	MMV_C_MAY2012	E07
MMV001318	STK947950	STK947950	MB1_C_001318A-2	Clc1cccc(NC(=O)Nc2ccc(Br)cc2)c1		94	ND	SJ000292636	StJude	15	Drug-like	0	3	325.588	2	3.935		C	E05	MMV_C_MAY2012	E08
MMV007978	STK766133	STK766133	MB1_C_007978A-2	CCOc1ccc(CCNC(=O)c2cccs2)cc1OCC		95	ND	GNF-Pf-4376	GNF	0.89	Drug-like	0	4	319.419	1	3.561		C	F07	MMV_C_MAY2012	E09
MMV020660	STK571742	STK571742	MB1_C_020660A-2	COc1ccc(cc1OC)c2nonc2NC(=O)c3cccc(Cl)c3		ND	ND	TCMDC-125401	GSK	0.875822342	Drug-like	0	7	359.764	1	3.536	Solubility issue at 5 uM. % inh. At 2.5 uM is 97	C	H03	MMV_C_MAY2012	E10
MMV665904	OSSK_893617	OSSK_893617	MB1_C_665904A-2	COCCN1C(=Nc2ccccc2C1=O)C		59	ND	TCMDC-124916	GSK	1.455710512	Drug-like	0	4	218.252	0	0.904		C	A02	MMV_C_MAY2012	E11
MMV396632	OSSK_617781	OSSK_617781	MB1_C_396632A-1	c1(OCC)c(OC)cc(cc1Cl)CN([H])CC(O)c2ccccc2			1050	NA	Commercial libraries	NA	Drug-like	0	4	335.825	2	3.42		C	E10	MMV_C_MAY2012	F02
MMV007875	0845-0947	0845-0947	MB1_C_007875A-2	COc1ccc2nc(C)cc(Nc3ccc(Cl)cc3)c2c1	95		2000	GNF-Pf-376;TCMDC-124236	GNF;GSK	1.226;0.946447699	Drug-like	0	3	298.767	1	4.497		C	E09	MMV_C_MAY2012	F03
MMV006820	STK711594	STK711594	MB1_C_006820A-2	CCCCc1c(C)nc2c(OC)cccc2c1O	92		4000	GNF-Pf-2985	GNF	1.689	Drug-like	0	3	245.317	1	3.895		C	A10	MMV_C_MAY2012	F04
MMV396749	STL071339	STL071339	MB1_C_396749A-2	C12(Nc(cccc3)c3c4n1c5c(cccc5)n4)C(=O)Nc(ccc(OC)c6)c26			928	NA	Commercial libraries	NA	Drug-like	0	6	368.388	2	3.868		C	H10	MMV_C_MAY2012	F05
MMV011576	STK229733	STK229733	NO SAMPLE	CCOC(=O)C1CCN(CC1)C(=O)CN2C(c3ccccc3C2=O)c4c[nH]c5ccccc45		98	1175	GNF-Pf-4442	GNF	0.519	Drug-like	0	7	445.51	1	2.845		C	B03	MMV_C_MAY2012	F06
MMV020651	STK105153	STK105153	MB1_C_020651A-2	Clc1ccc(Cl)c(c1)c2oc(cc2)C(=O)Nc3ccc(CN4CCOCC4)cc3		97	1945	TCMDC-125390	GSK	0.612909011	Drug-like	0	5	431.312	1	4.909		C	C07	MMV_C_MAY2012	F07
MMV000483	STK678441	STK678441	MB1_C_000483A-2	CCOc1cc2CCNC(c3cc(C)c(O)c(C)c3)c2cc1OCC		97	683	SJ000053546	StJude	1.8276	Drug-like	0	4	341.444	2	4.449		C	E06	MMV_C_MAY2012	F08
MMV019266	STK845176	STK845176	MB1_C_019266A-2	Cc1sc2ncnc(Sc3nc4ccccc4[nH]3)c2c1C		100	614.5	TCMDC-123835	GSK	0.25505685	Drug-like	0	4	312.413	1	4.458		C	G02	MMV_C_MAY2012	F09
MMV001049	STK289731	STK289731	MB1_C_001049A-2	CC(C)c1ccc(CNCC(O)c2ccccc2)cc1		96	1260	SJ000210583	StJude	1.3455	Drug-like	0	2	269.381	2	3.634		C	H04	MMV_C_MAY2012	F10
MMV665806	OSSK_924330	OSSK_924330	MB1_C_665806A-2	CC1CCCCC1NCC(O)Cn2c(C)c(C)c3ccccc23		96	769	SJ000113184	StJude	0.5273	Drug-like	0	3	314.465	2	4.23		C	C02	MMV_C_MAY2012	F11
MMV667487	5300-0085	5300-0085	MB1_C_667487A-1	CN(C)c1ccc(cc1)N2C(=NC(=NC2(C)C)N)N	95		ND	GNF-Pf-805;SJ000034418	GNF;StJude	0.01879;0.0728	Drug-like	0	6	260.338	2	1.121		C	E11	MMV_C_MAY2012	G02
MMV000356	4964-3583	4964-3583	MB1_C_000356A-2	c1(cc(Br)ccc1O)CN(CC2)CCN2Cc3cccc(F)c3			1030	SJ000032458	StJude	1.3986	Drug-like	0	3	379.267	1	4.156		C	F09	MMV_C_MAY2012	G03
MMV396705	STK527893	STK527893	MB1_C_396705A-2	c12c(C(=O)N(C)C(=O)N1C)n(Cc3cccc(OC)c3)c(Oc4ccccc4)n2			1390	NA	Commercial libraries	NA	Drug-like	0	8	392.408	0	3.569		C	A11	MMV_C_MAY2012	G04
MMV006704	STK534381	STK534381	MB1_C_006704A-2	CN(C)CCNc1cc(nc2ccccc12)c3ccccc3	92		4000	GNF-Pf-2323	GNF	0.692	Drug-like	0	3	291.39	1	3.91		C	H11	MMV_C_MAY2012	G05
MMV000760	STK684882	STK684882	MB1_C_000760A-2	Oc1c(CN2CCN(CC2)c3ccccc3F)cc(Br)c4cccnc14		91	ND	SJ000114056	StJude	3.7605	Drug-like	0	4	416.287	1	4.431		C	B04	MMV_C_MAY2012	G06
MMV007881	STK026426	STK026426	MB1_C_007881A-2	CCCCN(CCCC)S(=O)(=O)c1ccc(NC(=O)c2occc2)cc1		78	ND	GNF-Pf-3825	GNF	1.425	Drug-like	0	6	378.486	1	3.784		C	D03	MMV_C_MAY2012	G07
MMV008212	STK545948	STK545948	MB1_C_008212A-2	COc1ccc2nc(C)cc(Nc3cccc(O)c3)c2c1		98	969	GNF-Pf-4202	GNF	0.2284	Drug-like	0	4	280.321	2	3.59		C	E07	MMV_C_MAY2012	G08
MMV007363	STK171905	STK171905	MB1_C_007363A-2	Clc1ccc2c(ccnc2c1)N3CCCC3		97	944	GNF-Pf-5088	GNF	0.2833	Drug-like	0	2	232.709	0	3.303		C	G03	MMV_C_MAY2012	G09
MMV007791	STK478956	STK478956	MB1_C_007791A-2	CCOc1ccccc1NC(=O)CN2CCN(CC2)C(=O)c3occc3		83	ND	GNF-Pf-862	GNF	5.46	Drug-like	0	7	357.404	1	1.565		C	H06	MMV_C_MAY2012	G10
MMV665843	OSSL_050310	OSSL_050310	MB1_C_665843A-0	Oc1c2CCCCc2nc3ccccc13		82	ND	GNF-Pf-3796	GNF	0.628	Drug-like	0	2	199.248	1	3.294		C	D02	MMV_C_MAY2012	G11
MMV396595	ADM 13808975	ADM 13808975	MB1_C_396595A-2	n12c(cc(C(C)(C)C)n1)nc(CCN3Cc4ccccc4OCC)c(C3)c2O			1010	NA	Commercial libraries	NA	Drug-like	0	6	380.483	1	4.435		C	D09	MMV_C_MAY2012	H02
MMV396669	G869-0502	G869-0502	MB1_C_396669A-2	n1c(cc(C)nc1Nc(cc2)ccc2NC(CCc3ccccc3)=O)N4CCCC4			1070	NA	Commercial libraries	NA	Drug-like	0	6	401.504	2	3.585		C	G09	MMV_C_MAY2012	H03
MMV396704	STK547952	STK547952	MB1_C_396704A-2	c12c(ncnc1N(CC3)CCN3C)c4c(ccc(Cl)c4)[nH]2			1190	NA	Commercial libraries	NA	Drug-like	0	5	301.774	1	2.676		C	B11	MMV_C_MAY2012	H04
MMV019762	STK391652	STK391652	MB1_C_019762A-1	COc1cccc(c1)C(=O)Nc2ccc(cc2)c3nc4ccccc4[nH]3		83	ND	TCMDC-124429	GSK	0.801806303	Drug-like	0	5	343.379	2	4.038		C	A03	MMV_C_MAY2012	H05
MMV020505	STK289812	STK289812	MB1_C_020505A-2	CN(C)CCCNCc1oc(cc1)c2ccc(F)c(Cl)c2		96	875.5	TCMDC-125238	GSK	0.801795361	Drug-like	0	3	310.794	1	3.43		C	B05	MMV_C_MAY2012	H06
MMV020942	STK386015	STK386015	MB1_C_020942A-2	CCC(=O)Nc1nnc(Cc2ccc(OC)c(OC)c2)s1		47	ND	TCMDC-125741	GSK	0.909722017	Drug-like	0	6	307.368	1	2.018		C	D04	MMV_C_MAY2012	H07
MMV000839	STK926895	STK926895	MB1_C_000839A-2	OC(CNCc1ccccc1)Cn2c3ccccc3c4ccccc24		95	1080	SJ000128054	StJude	3.7561	Drug-like	0	3	330.423	2	4.204		C	F02	MMV_C_MAY2012	H08
MMV666599	STK498500	STK498500	MB1_C_666599A-1	Brc1ccc(C=CC2=NC(=O)c3ccccc3O2)cc1		94	ND	TCMDC-123878	GSK	1.051940014	Drug-like	0	3	328.16	0	4.357		C	G04	MMV_C_MAY2012	H09
MMV000481	STK766822	STK766822	MB1_C_000481A-1	CCOc1cc(cc(Cl)c1O)C2NCCc3cc(OCC)c(OCC)cc23		96	1330	SJ000053346	StJude	3.0106	Drug-like	0	5	391.888	2	4.474		C	H07	MMV_C_MAY2012	H10
MMV665897	OSSL_148109	OSSL_148109	MB1_C_665897A-1	COc1ccc2nc(N)nc(C)c2c1		63	ND	TCMDC-123907	GSK	0.926836704	Drug-like	0	4	189.214	1	1.428		C	E02	MMV_C_MAY2012	H11
MMV665908	F2573-0346	F2573-0346	MB1_D_665908A-1	COc1ccc(cc1)N2CCN(CC2)C(CNC(=O)CC(C)(C)C)c3ccc4OCOc4c3		95	ND	SJ000264145	StJude	4.2758	Probe-like	0	7	453.574	1	4.086		D	C03	MMV_D_MAY2012	A02
MMV665924	4N-075	4N-075	MB1_D_665924A-2	COc1ccc(cc1)C(=O)C2CC2c3ccc(Cl)cc3		94	1060	GNF-Pf-3417	GNF	0.2171	Probe-like	0	2	286.753	0	4.259		D	H02	MMV_D_MAY2012	A03
MMV665944	5430595	5430595	MB1_D_665944A-2	COc1ccc(CN2CCN(Cc3ccccc3)CC2)c(O)c1		96	1080	SJ000147325	StJude	1.0947	Probe-like	0	4	312.406	1	3.186		D	A04	MMV_D_MAY2012	A04
MMV666054	6419218	6419218	MB1_D_666054A-2	COc1ccc(cc1)C(=O)NC(c2ccc(Cl)cc2Cl)c3cc(Cl)c4cccnc4c3O		96	513	TCMDC-125549	GSK	0.499444167	Probe-like	1	5	487.762	2	6.154		D	G04	MMV_D_MAY2012	A05
MMV008474	C768-1312	C768-1312	MB1_D_008474A-1	CCN1CCN(CC1)c2c(cnc3cc(OC)c(OC)cc23)C(=O)c4ccccc4		59	ND	GNF-Pf-3573	GNF	3.022	Probe-like	0	6	405.489	0	3.856		D	B10	MMV_D_MAY2012	A06
MMV000445	6738-0028	6738-0028	MB1_D_000445A-2	CCCCCCN1C(=N)N(CC(O)COc2cccc(C)c2)c3ccccc13		98	1135	SJ000043204	StJude	1.9692	Probe-like	1	5	381.511	2	5.008		D	D09	MMV_D_MAY2012	A07
MMV006882	5695-1023	5695-1023	MB1_D_006882A-2	CCOC(=O)c1cnc2ccc(Cl)cc2c1NCCCN(C)C		98	1190	GNF-Pf-4857	GNF	0.826	Probe-like	0	5	335.828	1	2.894		D	G08	MMV_D_MAY2012	A08
MMV007127	4477-0055	4477-0055	MB1_D_007127A-0	OC1=C2C(Sc3ccccc3N=C2c4ccccc14)c5ccc(Br)cc5		97	567	GNF-Pf-5290	GNF	0.337	Probe-like	1	2	420.322	1	5.787		D	B08	MMV_D_MAY2012	A09
MMV666123	F0541-1280A	F0541-1280A	MB1_D_666123A-2	CC(C)(C)c1ccc(cc1)C(=O)Nc2c3CSCc3nn2c4cccc(Cl)c4		93	ND	SJ000234604	StJude	15	Probe-like	1	4	411.948	1	5.547		D	A03	MMV_D_MAY2012	A10
MMV006389	STK028803	STK028803	MB1_D_006389A-1	Fc1cccc(c1)C2Sc3ccccc3N=C4C2C(=O)c5ccccc45		94	414.5	GNF-Pf-4543	GNF	0.0867	Probe-like	1	2	359.416	0	5.251		D	G06	MMV_D_MAY2012	A11
MMV665949	5180041	5180041	MB1_D_665949A-2	Oc1ccc(cc1)C(=C(Cl)Cl)c2ccc(O)cc2		95	ND	SJ000299520	StJude	2.4733	Probe-like	0	2	281.134	2	4.117		D	E04	MMV_D_MAY2012	B02
MMV665934	11K-006	11K-006	MB1_D_665934A-2	Brc1ccc(cc1)c2cc3C(=O)c4ccccc4c3nn2		99	1070	GNF-Pf-3108	GNF	2.499	Probe-like	0	3	337.17	0	4.428		D	D02	MMV_D_MAY2012	B03
MMV665994	5795856	5795856	MB1_D_665994A-2	Cc1nc2ccccc2c(O)c1CC=C(Cl)Cl		89	835.5	GNF-Pf-4439	GNF	0.498	Probe-like	0	2	268.139	1	3.805		D	B04	MMV_D_MAY2012	B04
MMV665980	5102296	5102296	MB1_D_665980A-2	OC1CCCCC1C2(CCCCC2)NC(=S)Nc3ccccc3		59	ND	GNF-Pf-4228	GNF	0.2108	Probe-like	1	3	332.503	3	5.184		D	H03	MMV_D_MAY2012	B05
MMV007577	D336-4049	D336-4049	MB1_D_007577A-2	Cc1ccccc1OCCSc2nc3ccc(NC(=O)c4ccccc4)cc3s2		93	1120	GNF-Pf-1529	GNF	9.76	Probe-like	1	4	420.547	1	5.9		D	B11	MMV_D_MAY2012	B06
MMV019995	G669-1279	G669-1279	MB1_D_019995A-2	Brc1ccc2OCC(=Cc2c1)C(=O)NCCCN3CCC(CC3)N4CCCCC4		99	563	TCMDC-124696	GSK	0.853221524	Probe-like	0	5	462.423	1	3.18		D	D11	MMV_D_MAY2012	B07
MMV007208	C047-1135	C047-1135	MB1_D_007208A-0	COc1ccc(OC)c(c1)C2C3=C(CC(C)(C)CC3=O)N(C4=C2C(=O)CC(C)(C)C4)c5ccc(Cl)c(Cl)c5		90	912	GNF-Pf-4392	GNF	0.43	Probe-like	2	5	554.504	0	6.767		D	G09	MMV_D_MAY2012	B08
MMV000442	6718-0079	6718-0079	MB1_D_000442A-0	CC(C)(C)c1ccc2OCN(Cc3ccc(Cl)cc3)Cc2c1		98	362	SJ000043130	StJude	0.2551	Probe-like	1	2	315.837	0	5.336		D	B09	MMV_D_MAY2012	B09
MMV666124	F0698-0401A	F0698-0401A	MB1_D_666124A-2	CC(=O)c1ccc(NC(=O)CSc2nc(ns2)c3ccccc3Cl)cc1		ND	ND	TCMDC-124545	GSK	1.12564745	Probe-like	0	5	403.906	1	3.902	Solubility issue at 5 uM. % inh. At 2.5 uM is 88	D	B03	MMV_D_MAY2012	B10
MMV000444	STL042298	STL042298	MB1_D_000444A-2	CCCCCN1C(=N)N(CC(O)COc2cccc(C)c2)c3ccccc13		96	ND	SJ000043202	StJude	2.6504	Probe-like	0	5	367.485	2	4.551		D	H06	MMV_D_MAY2012	B11
MMV666109	52537683-1	52537683-1	MB1_D_666109A-1	CCOC(=O)C1(Cc2ccccc2)CCN(Cc3cccc(OC)c3O)CC1		95	ND	SJ000217742	StJude	2.2902	Probe-like	0	5	383.481	1	4.226		D	D05	MMV_D_MAY2012	C02
MMV665936	4K-357S	4K-357S	MB1_D_665936A-2	Cc1ccc(cc1)S(=O)(=O)c2c(COC(=O)c3cccc(C)c3)c(nn2C)c4ccccc4		95	ND	GNF-Pf-1601	GNF	8.4	Probe-like	1	6	460.545	0	6.065		D	E02	MMV_D_MAY2012	C03
MMV666020	5531252	5531252	MB1_D_666020A-2	Cc1ccc(OCCCCCCNCCO)c(C)c1		49	ND	GNF-Pf-3086	GNF	1.969	Probe-like	0	3	265.391	2	3.404		D	B05	MMV_D_MAY2012	C04
MMV665971	5832039	5832039	MB1_D_665971A-1	CCOC(=O)C1=C(C)N=C2SC(=Cc3cc(Cl)ccc3O)C(=O)N2C1c4ccc(OC)cc4		97	489	TCMDC-124112;SJ000154494	GSK;StJude	0.746141071;15	Probe-like	0	7	484.952	1	4.858		D	H04	MMV_D_MAY2012	C05
MMV001241	G856-7068	G856-7068	MB1_D_001241A-2	COc1ccc(C)c2sc(nc12)N(Cc3cccnc3)C(=O)c4ccc(cc4)C#N		91		SJ000260272	StJude	15	Probe-like	0	6	414.48	0	4.227		D	C02	MMV_D_MAY2012	C06
MMV000720	4896-3773	4896-3773	MB1_D_000720A-2	Cc1ccnc(NC(c2cccc(OCc3ccccc3)c2)c4ccc5cccnc5c4O)c1		97	1015	TCMDC-125558;SJ000112364	GSK;StJude	0.864359556;1.8131	Probe-like	1	5	447.528	2	6.22		D	E08	MMV_D_MAY2012	C07
MMV000619	D168-0059	D168-0059	MB1_D_000619A-2	CCCCC(O)(C(CN1CCOCC1)c2ccc(Cl)cc2)c3ccc(Cl)cc3		98	1380	SJ000093077	StJude	4.0149	Probe-like	1	3	422.388	1	5.593		D	G10	MMV_D_MAY2012	C08
MMV006753	4808-0480	4808-0480	MB1_D_006753A-2	CC1=CC(=O)Oc2c1ccc3oc(C(=O)c4ccccc4)c(C)c23		94	ND	GNF-Pf-4622	GNF	0.441	Probe-like	0	4	318.323	0	4.831		D	D08	MMV_D_MAY2012	C09
MMV006787	STK726870	STK726870	MB1_D_006787A-2	CC(C)CCNCC(O)Cn1c2ccccc2c3ccccc13		97	473	GNF-Pf-4600	GNF	0.2009	Probe-like	0	3	310.433	2	4.201		D	B02	MMV_D_MAY2012	C10
MMV665794	AG-670/12464049	AG-670/12464049	MB1_D_665794A-2	FC(F)(F)c1cccc(Nc2nc3ccccc3nc2Nc4cccc(c4)C(F)(F)F)c1		99	313	TCMDC-124162	GSK	0.137159516	Probe-like	1	4	448.364	2	6.082		D	G03	MMV_D_MAY2012	C11
MMV000917	2516-2633	2516-2633	MB1_D_000917A-0	COc1ccc2C3CC(=Nc4ccccc4N3C(=O)c2c1OC)c5ccc(C)cc5		93	1240	SJ000152435	StJude	2.5292	Probe-like	0	5	398.454	0	4.567		D	C07	MMV_D_MAY2012	D02
MMV666125	12E-934	12E-934	MB1_D_666125A-2	CC1=C(CC(=O)c2cccc(c2)[N+](=O)[O-])C(=O)c3ccccc3C1=O		95	381	GNF-Pf-119	GNF	2.844	Probe-like	0	6	335.31	0	3.497		D	G02	MMV_D_MAY2012	D03
MMV665987	5345420	5345420	MB1_D_665987A-2	CCCCCCc1cc(O)c2C3=C(CCC(C)C3)C(=O)Oc2c1		96	534	GNF-Pf-4816	GNF	0.364	Probe-like	1	3	314.419	1	6.11		D	C04	MMV_D_MAY2012	D04
MMV007574	0573-2138	0573-2138	MB1_D_007574A-2	O=C(Nc1ccc(cc1)C23CC4CC(CC(C4)(C2)c5ccccc5)C3)c6cccs6		96	826	GNF-Pf-4509	GNF	0.645	Probe-like	1	2	413.574	1	6.216		D	A07	MMV_D_MAY2012	D05
MMV000326	4491-0981	4491-0981	MB1_D_000326A-2	Cc1ccc2nc(C)cc(Nc3cccc(c3)C(F)(F)F)c2c1		98	1170	SJ000029230	StJude	0.8787	Probe-like	1	2	316.32	1	5.277		D	C08	MMV_D_MAY2012	D06
MMV000604	D144-0115	D144-0115	MB1_D_000604A-2	COc1ccc(cc1)C2=CC(=O)Oc3c4CN(Cc5ccc(F)cc5)COc4ccc23		96	735	SJ000092540	StJude	5.2107	Probe-like	1	5	417.429	0	5.009		D	E10	MMV_D_MAY2012	D07
MMV007557	K834-1901	K834-1901	MB1_D_007557A-1	COc1ccc(CCNC(=O)c2cc(ccc2Sc3ccc(F)cc3)S(=O)(=O)N4CC(C)CC(C)C4)cc1OC		97	632	GNF-Pf-512	GNF	1.054	Probe-like	2	7	586.738	1	5.906		D	G11	MMV_D_MAY2012	D08
MMV000699	3209-1341	3209-1341	MB1_D_000699A-2	Cc1ccc(cc1)C2CC(n3nc(cc3N2)C(=O)N4CCN(CC4)C(c5ccccc5)c6ccccc6)C(F)(F)F		98	454	SJ000111340	StJude	0.6684	Probe-like	2	6	559.625	1	6.424		D	E07	MMV_D_MAY2012	D09
MMV009127	STK533160	STK533160	MB1_D_009127A-1	CC1CCN(Cc2c(O)ccc3C=C(C(=O)Oc23)c4nc5ccccc5s4)CC1		91	1132	GNF-Pf-3388	GNF	12.5	Probe-like	0	5	406.497	1	4.869		D	B06	MMV_D_MAY2012	D10
MMV665786	AI-204/31681056	AI-204/31681056	MB1_D_665786A-2	Clc1ccc2OC(=O)C=C(NC3CCN(CCCc4ccccc4)CC3)c2c1		97	846	GNF-Pf-2217	GNF	0.408	Probe-like	0	4	396.91	1	4.271		D	F03	MMV_D_MAY2012	D11
MMV006250	5174-4531	5174-4531	MB1_D_006250A-2	CCOC(=O)c1cnc2c(C)cccc2c1Nc3ccc(cc3)C(=O)C		94	314	GNF-Pf-5409	GNF	0.1187	Probe-like	0	5	348.395	1	3.996		D	F08	MMV_D_MAY2012	E02
MMV666079	ASN 02538344	ASN 02538344	MB1_D_666079A-0	Cc1ccc2cc3c(N)c4c(C)ccc(C)c4nc3nc2c1		98	1310	GNF-Pf-4791	GNF	0.431	Probe-like	0	3	287.358	1	4.447		D	A06	MMV_D_MAY2012	E03
MMV665969	6403066	6403066	MB1_D_665969A-2	COc1cccc(c1)C(=O)NC(c2ccc(C)cc2)c3cc(Cl)c4cccnc4c3O		97	393	SJ000128995	StJude	15	Probe-like	1	5	432.899	2	5.312		D	D04	MMV_D_MAY2012	E04
MMV000304	4300-0950	4300-0950	MB1_D_000304A-2	CCOc1ccc(Nc2c3ccccc3nc4ccccc24)cc1		97	1060	SJ000026232	StJude	5.7238	Probe-like	1	3	314.38	1	5.235		D	A08	MMV_D_MAY2012	E05
MMV000443	6718-0097	6718-0097	MB1_D_000443A-2	CCOc1ccc2OCN(Cc3ccc(Cl)cc3)Cc2c1		97	439	SJ000043134	StJude	1.4909	Probe-like	0	3	303.783	0	4.268		D	C09	MMV_D_MAY2012	E06
MMV666604	3270-1087	3270-1087	MB1_D_666604A-2	CCOC(=O)C1=C(C)N=C2SC(=Cc3ccccc3O)C(=O)N2C1c4ccc(OC)c5ccccc45		97	1510	TCMDC-124109	GSK	1.262715066	Probe-like	2	7	500.566	1	5.102		D	F07	MMV_D_MAY2012	E07
MMV008455	C066-0502	C066-0502	MB1_D_008455A-1	COc1ccc(cc1)C2C(C(=O)Nc3cccc(OC)c3)c4ccccc4C(=O)N2C5CCCCC5		97	1180	GNF-Pf-4741	GNF	1.108	Probe-like	1	6	484.586	1	5.23		D	H09	MMV_D_MAY2012	E08
MMV007199	8012-3324	8012-3324	MB1_D_007199A-2	COc1ccccc1N2C(=N)SC(=Cc3ccc(OCc4ccccc4F)cc3)C2=O		95	477.5	GNF-Pf-3700;GNF-Pf-2182	GNF;GNF	0.422;0.741	Probe-like	1	5	434.483	1	5.535		D	E09	MMV_D_MAY2012	E09
MMV085471	STK890553	STK890553	MB1_D_085471A-1	CCOc1ccc(cc1)n2cc(c3ccccc3)c4c(SCc5cc(C)ccc5C)ncnc24		97	1705	GNF-Pf-528	GNF	2.011	Probe-like	1	4	465.609	0	7.814		D	C06	MMV_D_MAY2012	E10
MMV665797	AG-205/10703018	AG-205/10703018	MB1_D_665797A-1	CCCCOC(=O)c1ccc(Nc2cc(C)nc3ccc(OC)cc23)cc1		99	584	TCMDC-124192	GSK	0.639573215	Probe-like	1	5	364.438	1	5.016		D	D03	MMV_D_MAY2012	E11
MMV006513	6120-0025	6120-0025	MB1_D_006513A-2	C(Cc1c[nH]c2ccccc12)Nc3c4ccccc4nc5ccccc35		97	304	GNF-Pf-4540	GNF	0.086	Probe-like	1	3	337.417	2	5.36		D	H08	MMV_D_MAY2012	F02
MMV666095	BAS 00333897	BAS 00333897	MB1_D_666095A-0	CCCc1c(C)nc2ccc(Br)cc2c1O		64	1190	GNF-Pf-3473	GNF	1.507	Probe-like	0	2	280.16	1	4.203		D	G05	MMV_D_MAY2012	F03
MMV665943	7609381	7609381	MB1_D_665943A-2	Nc1ccc(cc1)c2nc3cc(Cc4ccc5[nH]c(nc5c4)c6ccc(N)cc6)ccc3[nH]2		100	1420	GNF-Pf-4694;TCMDC-123486;SJ000110765	GNF;GSK;StJude	0.2427;0.511939939;1.0801	Probe-like	1	6	430.504	4	5.192		D	E05	MMV_D_MAY2012	F04
MMV019555	6262-0146	6262-0146	MB1_D_019555A-2	C(CCCNc1c2CCCCc2nc3ccccc13)CCNc4c5CCCCc5nc6ccccc46		100	376	TCMDC-124183	GSK	0.195762173	Probe-like	1	4	478.671	2	8.063		D	A09	MMV_D_MAY2012	F05
MMV019741	C776-3796	C776-3796	MB1_D_019741A-1	Cc1ccc(C)c(Cn2c(nc3ccccc23)N4CCC(CC4)C(=O)NCc5cccs5)c1		97	1330	TCMDC-124399	GSK	0.937906474	Probe-like	1	5	458.618	1	5.194		D	C10	MMV_D_MAY2012	F06
MMV019690	8207-0953	8207-0953	MB1_D_019690A-2	COc1ccc(cc1CN2CCN(CC2)c3ccc(F)cc3)C4NCCc5c4[nH]c6ccccc56		97	934.5	TCMDC-124340	GSK	0.776498929	Probe-like	1	5	470.581	2	5.424		D	F09	MMV_D_MAY2012	F07
MMV000621	D173-0049	D173-0049	MB1_D_000621A-2	CCCCCCC(O)(C(CN1CCOCC1)c2ccccc2)c3ccc(F)cc3		93	ND	SJ000093180	StJude	3.1801	Probe-like	1	3	399.541	1	5.382		D	H10	MMV_D_MAY2012	F08
MMV008173	K261-1306	K261-1306	MB1_D_008173A-1	COc1cc(OC)cc(c1)N2C(=O)N(Cc3ccc(cc3)C(C)(C)C)c4ccccc4S2(=O)=O		97	1430	GNF-Pf-1750	GNF	3.75	Probe-like	1	7	480.576	0	5.207		D	E11	MMV_D_MAY2012	F09
MMV019241	STK223379	STK223379	MB1_D_019241A-2	Brc1cccc(c1)C(=O)Nc2ccc(cc2)c3nc4cc5ccccc5cc4[nH]3		93	450	TCMDC-123806	GSK	0.362646111	Probe-like	1	4	442.307	2	5.712		D	D06	MMV_D_MAY2012	F10
MMV665783	AG-690/36535025	AG-690/36535025	MB1_D_665783A-1	CCN(CC)CCCNc1ccnc2cc3ccccc3cc12		90	ND	GNF-Pf-5073	GNF	0.0338	Probe-like	0	3	307.433	1	3.632		D	E03	MMV_D_MAY2012	F11
MMV000787	D014-0043	D014-0043	MB1_D_000787A-1	CCCOCc1cc(CN2CCN(CC2)c3cccc(Cl)c3)c(O)c4ncccc14		97	407	SJ000117451	StJude	1.0963	Probe-like	0	5	425.951	1	4.818		D	D10	MMV_D_MAY2012	G02
MMV666106	ASN 04884623	ASN 04884623	MB1_D_666106A-2	O=C(NC1CCCCC1)C(N(CCc2ccccc2)C(=O)c3occc3)c4cccs4		90	1070	TCMDC-123798	GSK	1.042077616	Probe-like	1	5	436.566	1	5.134		D	H05	MMV_D_MAY2012	G03
MMV666022	6412712	6412712	MB1_D_666022A-0	COc1ccc(cc1)C(=O)NC(c2ccccc2Cl)c3cc(Cl)c4cccnc4c3O		96	830	GNF-Pf-3837	GNF	2.369	Probe-like	1	5	453.317	2	5.49		D	F04	MMV_D_MAY2012	G04
MMV498479	D284-0201	D284-0201	MB1_D_498479A-2	CCOC(=O)c1cnc2c(CC)cccc2c1O		87	ND	GNF-Pf-2742	GNF	1.663	Probe-like	0	4	245.274	1	2.92		D	A11	MMV_D_MAY2012	G05
MMV007396	D336-4053	D336-4053	MB1_D_007396A-1	Cc1ccccc1OCCSc2nc3ccc(NC(=O)c4cccs4)cc3s2		96	697	GNF-Pf-3312	GNF	0.497	Probe-like	1	4	426.575	1	5.853		D	C11	MMV_D_MAY2012	G06
MMV000617	D163-0036	D163-0036	MB1_D_000617A-2	COc1ccc(cc1)C(O)(CCC(C)C)C(CN2CCOCC2)c3ccc(Cl)cc3		97	ND	SJ000093004	StJude	4.6141	Probe-like	1	4	431.995	1	5.164		D	F10	MMV_D_MAY2012	G07
MMV006764	K837-1178	K837-1178	MB1_D_006764A-0	CCOc1c(Br)cc(cc1OC)C2C(=CN(C)C=C2C(=O)OC)C(=O)OC		96	511.5	GNF-Pf-4926	GNF	0.2925	Probe-like	0	7	440.285	0	2.444		D	H11	MMV_D_MAY2012	G08
MMV007275	3825-7149	3825-7149	MB1_D_007275A-1	Cc1ccc(F)cc1NC(=O)c2cc(Cl)ccc2Nc3ccccc3		99	539	GNF-Pf-5304	GNF	0.1914	Probe-like	1	3	354.805	2	5.52		D	H07	MMV_D_MAY2012	G09
MMV007273	STK761550	STK761550	MB1_D_007273A-2	COc1cc(cc(OC)c1O)c2nc(c3ccc(Sc4ccccc4)cc3)c([nH]2)c5ccccc5		97	350	GNF-Pf-2782	GNF	1.278	Probe-like	1	5	480.577	2	7.242		D	E06	MMV_D_MAY2012	G10
MMV666026	5215437	5215437	MB1_D_666026A-2	COc1ccc(cc1)c2cc3C(=O)c4ccccc4c3nn2		97	ND	GNF-Pf-2812	GNF	3.84	Probe-like	0	4	288.3	0	3.663		D	A05	MMV_D_MAY2012	G11
MMV665923	1L-305S	1L-305S	MB1_D_665923A-2	FC(F)(F)c1cccc(c1)N2N=Nc3ccccc3C2=N		83	ND	GNF-Pf-2570	GNF	0.1343	Probe-like	0	4	290.243	1	4.405		D	F02	MMV_D_MAY2012	H02
MMV666025	5657779	5657779	MB1_D_666025A-1	OC(Cn1nnc2ccccc12)Cn3c4ccc(Br)cc4c5cc(Br)ccc35		98	1260	GNF-Pf-3204	GNF	3.37	Probe-like	0	5	500.186	1	5.974		D	A02	MMV_D_MAY2012	H03
MMV666060	80452216	80452216	MB1_D_666060A-1	COc1ccc(CN2CCCC(C2)C(=O)c3ccc(cc3)C(F)(F)F)c(O)c1		97	ND	TCMDC-124631	GSK	0.848636956	Probe-like	0	4	393.399	1	4.598		D	F05	MMV_D_MAY2012	H04
MMV666597	2103-2628	2103-2628	MB1_D_666597A-2	CCCCCCc1cc2C=C(C(=Nc3ccccc3C)Oc2cc1O)c4nc5ccccc5[nH]4		96	551	GNF-Pf-5687	GNF	2.123	Probe-like	1	5	451.559	2	8.149		D	B07	MMV_D_MAY2012	H05
MMV007224	3174-0923	3174-0923	MB1_D_007224A-2	Brc1ccc(Nc2nc3ccccc3nc2Nc4ccc(Br)cc4)cc1		98	1061	GNF-Pf-2233;TCMDC-125776	GNF;GSK	0.809;0.782640781	Probe-like	1	4	470.16	2	5.695		D	D07	MMV_D_MAY2012	H06
MMV020912	K630-0106	K630-0106	MB1_D_020912A-2	Cc1ccc(cc1NCc2cc(Cc3ccccc3)ccc2O)c4oc5ccccc5n4		64	ND	TCMDC-125705	GSK	1.034054877	Probe-like	1	4	420.502	2	6.891		D	F11	MMV_D_MAY2012	H07
MMV007181	C614-0124	C614-0124	MB1_D_007181A-1	Cc1cc(Nc2ccc(OCc3ccccc3)cc2)nc4cc(O)ccc14		96	684	GNF-Pf-5460	GNF	0.0736	Probe-like	1	4	356.417	2	5.279		D	A10	MMV_D_MAY2012	H08
MMV007113	3355-0142	F0467-0040	MB1_D_007113A-2	c1ccc(cc1)C2=Nc3ccccc3N=C(c4ccccc4)c5ccccc25		99	661.5	GNF-Pf-4075	GNF	0.678	Probe-like	1	2	358.435	0	6.482		D	G07	MMV_D_MAY2012	H09
MMV007228	STK264394	STK264394	MB1_D_007228A-0	Cc1cccc(c1)N2C(=O)C3C(C2=O)C4(C(=O)C3(C(=C4c5ccc6OCOc6c5)c7ccc8OCOc8c7)c9ccccc9)c%10ccccc%10		94	304.5	GNF-Pf-4456	GNF	1.073	Probe-like	2	8	659.682	0	6.563		D	F06	MMV_D_MAY2012	H10
MMV665972	5930078	5930078	MB1_D_665972A-1	Oc1ccc2ccccc2c1C(NC(=O)Cc3ccccc3)c4ccc(Cl)cc4		97	1140	SJ000156476	StJude	15	Probe-like	1	3	401.885	2	5.599		D	C05	MMV_D_MAY2012	H11
MMV073843	STK661820	STK661820	MB1_E_073843A-1	CN(C)c1ccc(cc1)N=Cc2ccc(cc2)N3CCOCC3		96	ND	GNF-Pf-2865	GNF	0.1748	Probe-like	0	4	309.405	0	3.438		E	A06	MMV_E_MAY2012	A02
MMV006303	0075-0021	0075-0021	MB1_E_006303A-2	c1(c(ccn2)NCCN(CC)CC)c2cc(cccc3)c3c1			391	GNF-Pf-5177	GNF	0.02859	Probe-like	0	3	293.406	1	3.569		E	C08	MMV_E_MAY2012	A03
MMV667490	STK270906	STK270906	MB1_E_667490A-2	C12=C(N=CN(CCCn(ccn3)c3)C1=N)Oc4c(ccc(cccc5)c45)C2c6ccc(OC)c(OC)c6			1790	NA	Commercial libraries	NA	Probe-like	0	8	493.556	1	3.744		E	C10	MMV_E_MAY2012	A04
MMV667492	STK529340	STK529340	MB1_E_667492A-2	C1(N(C)N=O)=C(NC2CCCCC2)C(=O)c(cccc3)c3C1=O			1190	NA	Commercial libraries	NA	Probe-like	0	6	313.351	1	2.392		E	D11	MMV_E_MAY2012	A05
MMV019881	STK423236	STK423236	MB1_E_019881A-1	O=C(NC1CCN(Cc2ccccc2)CC1)c3cc(cc(c3)C(=O)NC4CCN(Cc5ccccc5)CC4)C(=O)NC6CCN(Cc7ccccc7)CC6		98	646	TCMDC-124568	GSK	1.038572911	Probe-like	1	9	726.949	3	4.537		E	B06	MMV_E_MAY2012	A06
MMV000478	STK677757	STK677757	MB1_E_000478A-2	CCOc1cc2CCNC(c3cc(Cl)ccc3O)c2cc1OCC		98	746	GNF-Pf-4603;SJ000053107	GNF;StJude	0.404;0.8976	Probe-like	0	4	347.836	2	4.141		E	D06	MMV_E_MAY2012	A07
MMV020403	STK572179	STK572179	MB1_E_020403A-2	COc1ccc(cc1)c2cn3c(C(=O)Nc4ccccc4Cl)c(c5CCCCn2c35)c6ccccc6		80	ND	TCMDC-125125	GSK	0.79193223	Probe-like	1	5	495.999	1	7.063		E	F05	MMV_E_MAY2012	A08
MMV007764	STK036105	STK036105	MB1_E_007764A-1	CCCCC1=C(CCC)C(=N)c2ccccc2N1C		77	716	GNF-Pf-4338	GNF	0.3113	Probe-like	0	2	256.386	1	4.929		E	H06	MMV_E_MAY2012	A09
MMV665830	OSSK_431618	OSSK_431618	MB1_E_665830A-2	CC1CC2=C(CC1CNCCCN(C)C)C(C)(C)CCC2		98	1005	GNF-Pf-1379	GNF	0.2497	Probe-like	0	2	292.503	1	3.872		E	E03	MMV_E_MAY2012	A10
MMV665886	OSSK_979724	OSSK_979724	MB1_E_665886A-2	CC(Oc1ccc(NC(=O)c2cccs2)cc1)C(=O)c3ccc(Cl)cc3		87	1030	TCMDC-125438	GSK	0.77431091	Probe-like	0	4	385.864	1	4.956		E	H03	MMV_E_MAY2012	A11
MMV396664	F0016-1152	F0016-1152	MB1_E_396664A-1	c1(C(OCC)=O)c(cc(cc2)OC(=O)c(cc3OC)cc(OC)c3OC)c2n(c4ccccc4)c1C			615	NA	Commercial libraries	NA	Probe-like	1	8	489.516	0	5.638		E	D08	MMV_E_MAY2012	B02
MMV001239	G856-7029	G856-7029	MB1_E_001239A-2	COc1ccc2sc(nc2c1)N(Cc3cccnc3)C(=O)c4ccc(cc4)C#N	89			SJ000260261	StJude	15	Probe-like	0	6	400.45	0	3.741		E	G07	MMV_E_MAY2012	B03
MMV667491	STK586450	STK586450	MB1_E_667491A-2	C12=C(N=CN(CCCN(C)C)C1=N)Oc3c(ccc(cccc4)c34)C2c5ccc(OC)cc5			1230	NA	Commercial libraries	NA	Probe-like	0	6	440.537	1	4.158		E	D10	MMV_E_MAY2012	B04
MMV006169	STK843428	STK843428	MB1_E_006169A-2	C(Nc1nc(Nc2ccccc2)nc3ccccc13)c4ccccc4	95		776	GNF-Pf-4180	GNF	0.1579	Probe-like	0	4	326.394	2	4.281		E	E09	MMV_E_MAY2012	B05
MMV086103	STK617620	STK617620	MB1_E_086103A-1	CC1=CC(=O)Oc2c1ccc3oc(C(=O)c4ccc(C)cc4)c(C)c23		96	906	TCMDC-125583	GSK	1.026892859	Probe-like	1	4	332.349	0	5.317		E	B07	MMV_E_MAY2012	B06
MMV084434	STK836693	STK836693	MB1_E_084434A-1	COc1ccc(C=C2SC(=NC2=O)Nc3ccc(F)cc3)c(OC)c1		92	591	GNF-Pf-2150;GNF-Pf-1923;GNF-Pf-1268	GNF;GNF;GNF	0.266;0.2705;1.063	Probe-like	0	5	358.387	1	3.952		E	D07	MMV_E_MAY2012	B07
MMV666692	STK543664	STK543664	MB1_E_666692A-1	CCCCCCc1cc2C=C(C(=O)Oc2cc1O)c3csc(C=Cc4ccccc4)n3		92	387	TCMDC-125662	GSK	0.970292283	Probe-like	1	4	431.547	1	7.18		E	F06	MMV_E_MAY2012	B08
MMV665836	OSSK_000157	OSSK_000157	MB1_E_665836A-2	COc1ccc(C=C2SC(=NC2=O)Nc3ccccc3)cc1		71	551	GNF-Pf-4742;GNF-Pf-2875	GNF;GNF	0.2921;0.342	Probe-like	0	4	310.37	1	3.763		E	E02	MMV_E_MAY2012	B09
MMV665881	OSSK_492696	OSSK_492696	MB1_E_665881A-2	COc1ccc(CNC(=O)C2=CC3=C(N=C4C=CC=CN4C3=O)N(CCc5ccccc5)C2=N)cc1		95	1060	TCMDC-124474	GSK	0.330441791	Probe-like	0	8	479.53	2	2.725		E	D02	MMV_E_MAY2012	B10
MMV665875	OSSL_100182	OSSL_100182	MB1_E_665875A-0	CN1C(=O)N(C)c2cc(CNCCNc3ccnc4cc(Cl)ccc34)ccc12		90	545	TCMDC-125236	GSK	0.140053664	Probe-like	0	6	395.885	2	2.95		E	H02	MMV_E_MAY2012	B11
MMV007020	4358-4401	4358-4401	MB1_E_007020A-2	CCOc1ccc2nc(C)cc(Nc3ccc(cc3)N(C)C)c2c1	94		4000	GNF-Pf-2277	GNF	0.344	Probe-like	0	4	321.416	1	4.343		E	A09	MMV_E_MAY2012	C02
MMV006656	K837-0260	K837-0260	MB1_E_006656A-0	CCOC(=O)C1=CN(C)C=C(C1c2cc(Br)c(OCC)c(OC)c2)C(=O)OCC		97	518.5	GNF-Pf-3904	GNF	0.913	Probe-like	0	7	468.338	0	3.142		E	H07	MMV_E_MAY2012	C03
MMV396726	STK707634	STK707634	MB1_E_396726A-2	c1(C#N)nc(Cc2cccc(cccc3)c23)oc1N(CC4)CCN4C(c5ccccc5)c6ccccc6			1160	NA	Commercial libraries	NA	Probe-like	1	5	484.591	0	6.342		E	F09	MMV_E_MAY2012	C04
MMV006522	STK847991	STK847991	MB1_E_006522A-2	CCOc1ccc2nc(C)cc(Nc3ccc(Br)cc3)c2c1	96		480	GNF-Pf-2807	GNF	0.1135	Probe-like	0	3	357.244	1	4.929		E	F11	MMV_E_MAY2012	C05
MMV666686	STK043029	STK043029	MB1_E_666686A-1	COc1ccccc1C(=O)ON=C(N)Cc2cccc3ccccc23		97	814	GNF-Pf-4558	GNF	0.352	Probe-like	0	5	334.369	1	3.313		E	C04	MMV_E_MAY2012	C06
MMV007474	STK801360	STK801360	MB1_E_007474A-1	COc1cc2CCN(C)C3Cc4ccc(Oc5cc(CC6N(C)CCc7cc(OC)c(OC)c(Oc1cc23)c67)ccc5O)cc4		96	1270	GNF-Pf-1034	GNF	0.997	Probe-like	2	8	608.723	1	6.992		E	E04	MMV_E_MAY2012	C07
MMV006962	STK527858	STK527858	MB1_E_006962A-2	Clc1ccc(cc1)C(=O)Nc2ccc(cc2)c3nc4cc(NC(=O)c5ccc(Cl)cc5)ccc4[nH]3		ND	ND	GNF-Pf-364	GNF	0.993	Probe-like	2	6	501.363	3	6.168	Solubility issue at 5 uM. % inh. At 1.25 uM is 48	E	F07	MMV_E_MAY2012	C08
MMV665813	OSSK_089987	OSSK_089987	MB1_E_665813A-2	CCOC(=O)c1cnc2ccc(OC)cc2c1NCc3ccccc3		87		SJ000279506	StJude	2.7659	Probe-like	0	5	336.384	1	3.596		E	A02	MMV_E_MAY2012	C09
MMV080034	OSSK_578033	OSSK_578033	MB1_E_080034A-2	n1c(N)c2c(cccc2)nc1Nc3cccc(F)c3			1000	NA	Commercial libraries	NA	Probe-like	0	4	254.262	2	2.82		E	B11	MMV_E_MAY2012	C10
MMV019199	OSSL_102403	OSSL_102403	MB1_E_019199A-2	COc1cccc(Nc2nc(N)c3ccccc3n2)c1	94		4000	TCMDC-123746	GSK	0.933694007	Probe-like	0	5	266.298	2	2.598		E	H10	MMV_E_MAY2012	C11
MMV396652	OSSK_407274	OSSK_407274	MB1_E_396652A-1	c1(C(c2cccs2)N(CCN3c4ccccc4)CC3)c(C)c(C)sc1NC(c5ccccc5)=O			1180	NA	Commercial libraries	NA	Probe-like	1	4	487.679	1	6.194		E	F10	MMV_E_MAY2012	D02
MMV000704	8011-6716	8011-6716	MB1_E_000704A-2	c1(Nc(cc2)ccc2N(CC3)CCN3C)c4c(ccc(OC)c4)ncc1C(OCC)=O			1100	GNF-Pf-264;SJ000111745	GNF;StJude	1.091;0.5746	Probe-like	0	7	420.504	1	3.873		E	E08	MMV_E_MAY2012	D03
MMV396635	STK449674	STK449674	MB1_E_396635A-2	n12c(nc(c3ccc(Cl)s3)cc1C(F)(F)F)cc(C(=O)NC(CC4)CCN4Cc5ccccc5)n2			959	NA	Commercial libraries	NA	Probe-like	2	6	519.97	1	5.164		E	G11	MMV_E_MAY2012	D04
MMV000986	STL161345	STL161345	MB1_E_000986A-2	c1(N(CC2)CCN2C)c3c(nc(Nc(ccc4O)cc4)n1)cccc3			1430	GNF-Pf-3723;SJ000180366	GNF;StJude	0.626;2.7481	Probe-like	0	6	335.403	2	3.238		E	G09	MMV_E_MAY2012	D05
MMV008160	STK371711	STK371711	MB1_E_008160A-2	CN1C=C(C(c2ccccc12)c3c[nH]c4ccccc34)c5ccc6ccccc6n5		95	552	GNF-Pf-3586	GNF	1.144	Probe-like	1	3	387.476	1	5.807		E	C05	MMV_E_MAY2012	D06
MMV000753	STK674896	STK674896	MB1_E_000753A-2	Oc1ccc(cc1)c2nc(c3ccc4oc5ccc(cc5c4c3)c6[nH]c(nc6c7ccccc7)c8ccc(O)cc8)c([nH]2)c9ccccc9		98	326	GNF-Pf-1410;TCMDC-125639;SJ000113745	GNF;GSK;StJude	3.3;1.112712427;8.1132	Probe-like	2	7	636.697	4	9.987		E	E05	MMV_E_MAY2012	D07
MMV011436	STK007351	STK007351	MB1_E_011436A-0	CC(C)(C)c1ccc(cc1)C2CC(=C3C(N(C(=O)c4ccccc4Cl)c5ccccc5N=C3C2)c6ccc(F)cc6)O		96	946.5	GNF-Pf-2300	GNF	2.63	Probe-like	2	4	579.103	1	8.326		E	G04	MMV_E_MAY2012	D08
MMV665882	OSSK_109585	OSSK_109585	MB1_E_665882A-2	OC(CNC1CCCCC1)Cn2c3ccc(I)cc3c4cc(I)ccc24		97	466	TCMDC-124074	GSK	0.337088449	Probe-like	2	3	574.237	2	5.636		E	F02	MMV_E_MAY2012	D09
MMV665809	OSSK_579680	OSSK_579680	MB1_E_665809B-1	Oc1ccc(Br)cc1CN2CCN(Cc3ccc(Cl)cc3)CC2		97	ND	SJ000292024	StJude	1.4809	Probe-like	0	3	395.721	1	4.615		E	F03	MMV_E_MAY2012	D10
MMV665810	OSSL_134459	OSSL_134459	MB1_E_665810B-1	O=C(Nc1cccc(c1)C2=NCCN2)Nc3cccc(c3)C4=NCCN4		83	1010	TCMDC-124304;SJ000113875	GSK;StJude	0.419334795;1.8908	Probe-like	0	7	348.402	4	1.097		E	A04	MMV_E_MAY2012	D11
MMV665927	MS-0379	MS-0379	MB1_E_665927A-2	ClCC(=O)NCCOc1ccc(Cl)cc1Cl		94	555	GNF-Pf-2296	GNF	0.538	Probe-like	0	3	282.551	1	2.867		E	B02	MMV_E_MAY2012	E02
MMV667486	5300-0193	5300-0193	MB1_E_667486A-1	CCOc1ccc(cc1)N2C(=NC(=NC2(C)C)N)N	92		ND	GNF-Pf-808;TCMDC-124280;SJ000034422	GNF;GSK;StJude	0.079;0.259088527;0.2377	Probe-like	0	6	261.323	2	1.291		E	G08	MMV_E_MAY2012	E03
MMV667488	STK706994	STK706994	MB1_E_667488A-2	C12=C(C=C(C(=O)NCc(cccn3)c3)C(=N)N1CCc(cc4)ccc4OC)C(=O)N(C=CC=C5C)C5=N2			373	TCMDC-124470	GSK	1.398614208	Probe-like	0	9	494.544	2	2.021		E	H09	MMV_E_MAY2012	E04
MMV006825	STK839722	STK839722	MB1_E_006825A-0	n1c(Nc(cc2)ccc2OC)cc(C)nc1NCc3ccccc3			467	GNF-Pf-2776	GNF	0.1508	Probe-like	0	5	320.388	2	3.21		E	H11	MMV_E_MAY2012	E05
MMV009085	STK843110	STK843110	MB1_E_009085A-2	OCCCCN1C(=O)c2ccc3C(=O)N(CCCCO)C(=O)c4ccc(C1=O)c2c34		97	795	GNF-Pf-3184	GNF	0.354	Probe-like	0	8	410.42	2	1.009		E	C06	MMV_E_MAY2012	E06
MMV007591	STK539983	STK539983	MB1_E_007591A-0	COc1ccc(cc1)C(=O)C(CCC(CNC(C)(C)C)C(=O)c2ccc(OC)cc2)CNC(C)(C)C		85	ND	GNF-Pf-877	GNF	1.121	Probe-like	0	6	496.681	2	4.959		E	E06	MMV_E_MAY2012	E07
MMV128432	STK325163	STK325163	MB1_E_128432A-2	COc1cc(CNCCc2ccc(Cl)cc2)cc(OC)c1O		97	1790	SJ000156747	StJude	6.8884	Probe-like	0	4	321.799	2	3.661		E	G05	MMV_E_MAY2012	E08
MMV665852	OSSK_264366	OSSK_264366	MB1_E_665852A-2	Clc1ccc(NC(=O)Nc2ccc(Cl)c(Cl)c2)cc1Cl		96	1160	GNF-Pf-2903	GNF	1.028	Probe-like	1	3	350.027	2	5.18		E	A03	MMV_E_MAY2012	E09
MMV396717	OSSK_587114	OSSK_587114	MB1_E_396717A-2	c([nH]nc1c2c(O)cc(C)c(Cl)c2)(C3=O)c1C(c4ccccc4F)N3CCc(cc5)ccc5OC			916	NA	Commercial libraries	NA	Probe-like	1	6	491.941	2	6.294		E	E10	MMV_E_MAY2012	E10
MMV638723	OSSL_144797	OSSL_144797	MB1_E_638723A-2	N1(C=CC(N)=NC1=O)C2O[C@@H]([C@@H](O)[C@H]2O)CO			385	NA	Commercial libraries	NA	Probe-like	0	8	243.217	4	-2.396		E	A11	MMV_E_MAY2012	E11
MMV396594	ASN 4888204	ASN 4888204	MB1_E_396594A-0	c12c(nc(c3ccc(OC)cc3)nc1N4CCN(C(=O)C5CCCCC5)CC4)sc(CCCC6)c26			1060	NA	Commercial libraries	NA	Probe-like	1	6	490.66	0	5.523		E	F08	MMV_E_MAY2012	F02
MMV396665	F0779-0435	F0779-0435	MB1_E_396665A-1	c1(sc(cc2c(c3CC2)c4ccc3)c4n1)NC(=O)c(cc5OC)cc(OC)c5OC			898	NA	Commercial libraries	NA	Probe-like	0	6	420.481	1	4.7		E	C09	MMV_E_MAY2012	F03
MMV396723	STK530593	STK530593	MB1_E_396723A-2	N1(CC(=O)c(ccc(Cl)c2Cl)c2)c3c(cccc3)N(CCN4CCCCC4)C1=N			1240	NA	Commercial libraries	NA	Probe-like	0	5	431.358	1	4.799		E	A08	MMV_E_MAY2012	F04
MMV007654	STK662230	STK662230	MB1_E_007654A-0	Cc1ccc(C)c(c1)c2csc(Nc3ccc(C)c(C)c3)n2		94	ND	GNF-Pf-5300	GNF	0.493	Probe-like	1	2	308.44	1	5.631		E	A05	MMV_E_MAY2012	F05
MMV011832	STK001666	STK001666	MB1_E_011832A-2	Oc1ccc2ccccc2c1CNc3nc4ccccc4[nH]3		83	646	GNF-Pf-2551	GNF	0.652	Probe-like	0	4	289.331	3	3.473		E	C07	MMV_E_MAY2012	F06
MMV020750	STK743323	STK743323	MB1_E_020750A-0	COc1cc(cc(OC)c1O)c2nc(c3ccccc3)c([nH]2)c4ccccc4		97	1180	TCMDC-125505	GSK	0.774096447	Probe-like	1	5	372.417	2	5.124		E	E07	MMV_E_MAY2012	F07
MMV007092	STK699776	STK699776	MB1_E_007092A-0	CCOc1ccc(CN2CCN(CC(O)COc3ccc(OCC(O)CN4CCN(Cc5ccc(OCC)cc5)CC4)cc3)CC2)cc1		97	1200	GNF-Pf-2381	GNF	1.372	Probe-like	1	10	662.859	2	4.799		E	G06	MMV_E_MAY2012	F08
MMV665898	OSSK_336634	OSSK_336634	MB1_E_665898A-2	COc1cc(cc(OC)c1OC)C(=O)Nc2ccc(cc2)c3nc4ccccc4[nH]3		95	1220	TCMDC-125796	GSK	0.982	Probe-like	0	7	403.431	2	4.006		E	B03	MMV_E_MAY2012	F09
MMV665864	OSSK_797266	OSSK_797266	MB1_E_665864A-2	CCCCNc1nc(NC(C)(C)C)nc(NC(C)(C)C)n1		98	706	GNF-Pf-14	GNF	2.157	Probe-like	0	6	294.439	3	2.708		E	G03	MMV_E_MAY2012	F10
MMV665814	OSSL_268118	OSSL_268118	NO SAMPLE	Oc1c(ccc2cccnc12)C(Nc3ccccn3)c4cccc(Oc5ccccc5)c4		97	1010	GNF-Pf-4451;SJ000112775	GNF;StJude	0.328;2.9214	Probe-like	1	5	419.475	2	5.727		E	B04	MMV_E_MAY2012	F11
MMV007285	7653046	7653046	MB1_E_007285A-2	CCOc1ccc(Nc2ccnc3cc(Cl)ccc23)cc1	94		4000	GNF-Pf-3801	GNF	0.956	Probe-like	0	3	298.767	1	4.563		E	H08	MMV_E_MAY2012	G02
MMV396663	OSSK_262196	F1396-0114	MB1_E_396663A-1	c1(C(c(cccn2)c2)N3CCC(CC3)Cc4ccccc4)c(C)c(C)sc1NC(=O)c5ccco5			1020	NA	Commercial libraries	NA	Probe-like	1	5	485.64	1	5.62		E	B08	MMV_E_MAY2012	G03
MMV007041	STK070253	STK070253	MB1_E_007041A-2	Cc1ccc2c(C)nc(Nc3nc(C)cc(n3)c4ccccc4)nc2c1	73		4000	GNF-Pf-4363	GNF	0.975	Probe-like	0	5	341.409	1	4.562		E	A10	MMV_E_MAY2012	G04
MMV000340	STK054125	STK054125	MB1_E_000340A-2	CCN1C2=C(CCC2)C(=N)C3=C1CCCC3		77	694.5	SJ000031508	StJude	3.125	Probe-like	0	2	216.322	1	2.969		E	A07	MMV_E_MAY2012	G05
MMV666687	STK323540	STK323540	MB1_E_666687A-1	COc1cc(cc(OC)c1OC)C(=O)ON=C(N)Cc2cccc3ccccc23		99	782	GNF-Pf-4689	GNF	0.2796	Probe-like	0	7	394.42	1	3.28		E	D04	MMV_E_MAY2012	G06
MMV645672	STL024548	STL024548	MB1_E_645672A-2	C12=C(c3c(cccc3)C1=O)Nc4c(cccc4)SC2c5ccccc5			890	NA	Commercial libraries	NA	Probe-like	0	2	341.426	1	4.829		E	E11	MMV_E_MAY2012	G07
MMV011438	STK039514	STK039514	MB1_E_011438A-2	COC(=O)c1ccc(cc1)C2N(C(=O)c3ccccc3)c4ccccc4N=C5CC(CC(=C25)O)c6ccc(F)cc6		98	326.5	GNF-Pf-4836	GNF	0.332	Probe-like	2	6	546.588	1	6.116		E	H04	MMV_E_MAY2012	G08
MMV665840	OSSK_368554	OSSK_368554	MB1_E_665840A-2	Clc1ccc(cc1Cl)C(=O)Nc2ccc(cc2)c3nc4ccccc4[nH]3		97	838	GNF-Pf-3147	GNF	0.523	Probe-like	1	4	382.243	2	5.384		E	C03	MMV_E_MAY2012	G09
MMV665894	OSSK_807336	OSSK_807336	MB1_E_665894A-2	CC(=O)c1sc(NC(=O)Nc2ccc(C)cc2C)nc1C		64	536	TCMDC-124895	GSK	0.906196274	Probe-like	0	5	303.379	2	2.806		E	C02	MMV_E_MAY2012	G10
MMV011522	OSSL_322694	OSSL_322694	MB1_E_011522A-2	Cc1ccc(Nc2nc(N)c3ccccc3n2)cc1Cl	96		4000	GNF-Pf-1374;SJ000201287	GNF;StJude	0.527;15	Probe-like	0	4	284.744	2	3.765		E	G10	MMV_E_MAY2012	G11
MMV020243	G869-0914	G869-0914	MB1_E_020243A-2	n1c(N(C)C)cc(C)nc1Nc(cc2)ccc2NC(=O)Nc3ccccc3			1150	TCMDC-124961	GSK	0.134258604	Probe-like	0	7	362.428	3	2.542		E	B09	MMV_E_MAY2012	H02
MMV667489	STK119631	STK119631	MB1_E_667489A-2	N1C(c2cccc(cccc3)c23)C(CC=C4)C4c5c1c(Cl)ccc5C(OC)=O			939	NA	Commercial libraries	NA	Probe-like	1	3	389.874	1	5.421		E	B10	MMV_E_MAY2012	H03
MMV396770	STK675349	STK675349	MB1_E_396770A-0	c(n1)(nc(NNC(=O)c(cc2)ccc2)cc1N(CCC3)C3)N(C4)CCC4			1330	NA	Commercial libraries	NA	Probe-like	0	7	352.433	2	2.446		E	D09	MMV_E_MAY2012	H04
MMV009015	STK318552	STK318552	MB1_E_009015A-0	OC(COc1ccccc1C(=O)CCc2ccccc2)CN3CCCCC3		97	676.5	GNF-Pf-5152	GNF	0.881	Probe-like	0	4	367.481	1	4.254		E	B05	MMV_E_MAY2012	H05
MMV008829	STK703735	STK703735	MB1_E_008829A-2	CCCN1C(=N)C(=CC2=C1N=C3N(C=CC=C3C)C2=O)C(=O)NC4CCCCC4		96	1109	GNF-Pf-3517	GNF	0.46	Probe-like	0	7	393.482	2	2.431		E	D05	MMV_E_MAY2012	H06
MMV011895	STK391667	STK391667	MB1_E_011895A-2	Nc1ccc(cc1)c2nc3cc(Oc4ccc(Oc5ccc6[nH]c(nc6c5)c7ccc(N)cc7)cc4)ccc3[nH]2		97	842	GNF-Pf-3264	GNF	0.2884	Probe-like	2	8	524.572	4	6.338		E	F04	MMV_E_MAY2012	H07
MMV666689	STK747756	STK747756	MB1_E_666689A-1	COc1ccc(Nc2nc(NN=Cc3ccc(O)cc3)nc(Nc4ccc(cc4)[N+](=O)[O-])n2)cc1		98	532	TCMDC-124127	GSK	1.117042239	Probe-like	1	12	472.456	4	3.952		E	H05	MMV_E_MAY2012	H08
MMV665824	OSSK_377066	OSSK_377066	MB1_E_665824A-2	Cn1c(nc2ccccc12)C(=O)c3cccc4ccccc34		89	ND	GNF-Pf-5189	GNF	0.00692	Probe-like	0	3	286.327	0	4.27		E	D03	MMV_E_MAY2012	H09
MMV665812	OSSK_925769	OSSK_925769	MB1_E_665812A-0	CCc1ccc(CNCC(O)c2ccccc2)cc1		97	ND	SJ000209165	StJude	2.1685	Probe-like	0	2	255.355	2	3.382		E	G02	MMV_E_MAY2012	H10
MMV001041	OSSL_323949	OSSL_323949	MB1_E_001041A-2	OCCNc1nc(Nc2ccc(Cl)c(Cl)c2)nc3ccccc13	94		590	GNF-Pf-3259;SJ000201788	GNF;StJude	0.1399;15	Probe-like	0	5	349.215	3	3.486		E	C11	MMV_E_MAY2012	H11
