# Supplementary material for: The Open Access Malaria Box: A Drug Discovery Catalyst for Neglected Diseases
Source: PLoS One. 2013 Jun 17;8(6):e62906. doi: 10.1371/journal.pone.0062906 (PMC3684613; doi:10.1371/journal.pone.0062906)
Supplement: Table S2 — List of vendors used to supply compounds for the Malaria Box, including vendor's web address and the number of compounds from each vendor in the Malaria Box (December 2011). (XLSX) [file pone.0062906.s002.xlsx]

## Sheet: Sheet1
Vendor	Web Address	Number of Compounds in Malaria Box
Asinex	asinex.com	16
ChemBridge	chembridge.com	41
ChemDiv	chemdiv.com	111
Key Organics	keyorganics.co.uk	10
Life Chemicals	lifechemicals.com	14
Princeton Biomolecular	princetonbio.com	57
Specs	specs.net	12
Vitas M laboratories	vitasmlab.com	139
